# Supplementary material for: Design and synthesis of broadband absorption covalent organic framework for efficient artificial photocatalytic amine coupling
Source: Nat Commun. 2024 Jun 7;15:4856. doi: 10.1038/s41467-024-49036-z (PMC11161580; doi:10.1038/s41467-024-49036-z)
Supplement: Supplementary file 3 — Source Data [file 41467_2024_49036_MOESM3_ESM.xlsx]

## Sheet: fig.2a
Fig. 2a
X	YI (TpDPP)	Y2(Py)	Y3(TpDPP-Py COFs)
3997.91	0.996582	0.993466	0.998325
3995.99	0.996824	0.994231	0.998338
3994.06	0.996996	0.994445	0.998358
3992.13	0.997146	0.994615	0.998479
3990.2	0.997296	0.995531	0.998561
3988.27	0.997479	0.996621	0.998563
3986.34	0.99766	0.996802	0.998669
3984.41	0.997788	0.996357	0.998878
3982.49	0.997812	0.996264	0.999008
3980.56	0.997769	0.996622	0.999047
3978.63	0.997806	0.996955	0.99905
3976.7	0.998005	0.997013	0.999052
3974.77	0.998306	0.996927	0.999134
3972.84	0.998551	0.997173	0.999237
3970.91	0.998653	0.99775	0.999223
3968.99	0.9987	0.997801	0.999193
3967.06	0.998818	0.996982	0.999307
3965.13	0.999019	0.996038	0.999492
3963.2	0.999216	0.995531	0.999615
3961.27	0.999361	0.995522	0.999668
3959.34	0.999429	0.996065	0.9997
3957.41	0.999463	0.997027	0.999749
3955.49	0.99959	0.998182	0.999883
3953.56	0.999714	0.999065	1.00003
3951.63	0.999705	0.999239	0.999945
3949.7	0.999729	0.999016	0.999703
3947.77	0.999847	0.998837	0.999641
3945.84	0.999929	0.999087	0.99983
3943.91	1	1	1
3941.99	1.00008	1.00078	1.00004
3940.06	1.00008	1.00051	1.00005
3938.13	1.00007	0.999559	1.00006
3936.2	1.00013	0.999101	1.00007
3934.27	1.00026	0.999495	1.00003
3932.34	1.00039	0.999752	0.999981
3930.41	1.00043	0.999392	1.0001
3928.49	1.00039	0.999072	1.0003
3926.56	1.00037	0.998827	1.00034
3924.63	1.00036	0.998287	1.00028
3922.7	1.00028	0.99812	1.00028
3920.77	1.00019	0.998876	1.00025
3918.84	1.00017	0.999717	1.00008
3916.91	1.00012	0.999757	0.999944
3914.99	0.999884	0.999307	0.999945
3913.06	0.999662	0.999147	0.99998
3911.13	0.999684	0.999414	1.00005
3909.2	0.999835	0.999786	1.0002
3907.27	1.00003	1.00028	1.00025
3905.34	1.0004	1.00085	1.00008
3903.41	1.00075	1.00107	0.999838
3901.49	1.0008	1.00074	0.999705
3899.56	1.0006	1	0.999721
3897.63	1.00022	0.999403	0.999874
3895.7	0.999839	0.999696	1.00006
3893.77	0.999811	1.00076	1.00008
3891.84	1.00009	1.00115	0.999945
3889.91	1.00016	1.00044	0.999947
3887.99	1	1	1
3886.06	1.00009	0.999576	0.999778
3884.13	1.00011	0.998638	0.999564
3882.2	1.00001	0.998635	0.9996
3880.27	1.00011	0.998678	0.999595
3878.34	1.00022	0.997931	0.999743
3876.41	1.00024	0.997622	1.00006
3874.49	1.00033	0.997892	1.00017
3872.56	1.00047	0.998909	1.00008
3870.63	1.00071	1.00003	0.999922
3868.7	1.00079	0.99983	0.99992
3866.77	1.00052	0.999369	1.00012
3864.84	1.00028	0.999431	1.00011
3862.91	1.00011	0.999186	0.99992
3860.99	0.99974	0.998585	0.999916
3859.06	0.999399	0.998615	1.00019
3857.13	0.999492	1.00064	1.00048
3855.2	1.0003	1.00307	1.00008
3853.27	1.0012	1.00158	0.999155
3851.34	1.00083	0.997666	0.999063
3849.41	0.999614	0.996036	0.999718
3847.49	0.998786	0.996301	1.00018
3845.56	0.998632	0.996836	1.00031
3843.63	0.998788	0.997583	1.00029
3841.7	0.999027	0.999194	1.0003
3839.77	0.999492	1.00116	1.00024
3837.84	1.00002	1.00153	0.999965
3835.91	1	1.00057	0.999819
3833.99	0.999665	1.00017	0.999923
3832.06	0.999394	1	1
3830.13	0.999228	0.999815	1.00004
3828.2	0.999123	0.999817	1.00005
3826.27	0.999193	1.00035	1.00004
3824.34	0.999512	1.00168	1.0001
3822.41	1.00018	1.00267	0.999975
3820.49	1.00079	1.0019	0.999831
3818.56	1.00091	1.00144	1.00001
3816.63	1.00101	1.00182	0.99997
3814.7	1.00095	1.00095	0.999734
3812.77	1.00042	0.999942	0.999929
3810.84	1.00001	1.00034	1.00032
3808.91	1.0002	1.00143	1.00041
3806.99	1.00068	1.00188	1.00027
3805.06	1.00091	1.00215	1.00036
3803.13	1.00112	1.00327	1.00044
3801.2	1.0015	1.0036	1.00022
3799.27	1.00135	1.00279	1.00022
3797.34	1.00078	1.00227	1.00039
3795.41	1.0004	1.00177	1.00035
3793.49	1.00019	1.00134	1.0003
3791.56	1.00013	1.00123	1.00036
3789.63	1.0002	1.00116	1.00049
3787.7	1.00027	1.00123	1.00057
3785.77	1.00026	1.00116	1.00049
3783.84	1.00021	1.00078	1.0004
3781.91	1.00018	1.00069	1.00031
3779.99	1.00025	1.00059	1.00009
3778.06	1.00021	1.00002	0.999913
3776.13	1	0.999488	1
3774.2	0.999931	0.999716	1.00026
3772.27	1.00005	1.00007	1.00039
3770.34	1.00029	0.999966	1.00032
3768.41	1.00037	0.999543	1.00022
3766.49	1.00023	0.999366	1.0002
3764.56	1.00009	0.99939	1.00016
3762.63	1.00004	0.999757	1.00018
3760.7	1.00016	1.0004	1.0002
3758.77	1.0004	1.00054	1.00017
3756.84	1.00047	1.0008	1.00024
3754.91	1.00062	1.00213	1.00034
3752.99	1.00127	1.00348	1.00021
3751.06	1.00204	1.003	0.999797
3749.13	1.00208	1.00153	0.999559
3747.2	1.0017	1.00204	0.999637
3745.27	1.00176	1.00309	0.99939
3743.34	1.00179	1.00137	0.999155
3741.42	1.00112	0.999593	0.999708
3739.49	1.00059	1.00039	1.00029
3737.56	1.00083	1.00168	1.00013
3735.63	1.0013	1.00171	0.999664
3733.7	1.00145	1.00079	0.999545
3731.77	1.00118	0.999693	0.999757
3729.84	1.00069	0.99937	1.00006
3727.92	1.00033	1.00006	1.00017
3725.99	1.00029	1.00063	1.00002
3724.06	1.00033	1.00057	0.99991
3722.13	1.00024	1.00034	0.999936
3720.2	1	1	1
3718.27	0.999768	0.999983	1.00014
3716.34	0.999583	1.00063	1.00016
3714.42	0.999802	1.00211	1.00012
3712.49	1.00047	1.00329	0.999959
3710.56	1.00097	1.00283	0.999921
3708.63	1.00084	1.0016	1.00022
3706.7	1.00041	1.00106	1.00055
3704.77	1.00011	1.00146	1.00064
3702.84	1.0001	1.00171	1.00051
3700.92	1.00017	1.00107	1.00044
3698.99	1.00006	1.00038	1.00056
3697.06	0.99983	1.0003	1.0007
3695.13	0.999707	1.00082	1.00082
3693.2	0.999898	1.00185	1.00092
3691.27	1.00043	1.00275	1.00084
3689.34	1.00096	1.00231	1.00051
3687.42	1.00084	1.00041	1.00024
3685.49	1.00012	0.998816	1.00033
3683.56	0.99955	0.998544	1.00054
3681.63	0.999464	0.998975	1.00065
3679.7	0.999645	0.999717	1.00063
3677.77	1.00009	1.0005	1.00046
3675.84	1.00068	1	0.999884
3673.92	1.00071	0.998958	0.999617
3671.99	1.00038	0.998859	0.999655
3670.06	1.00023	0.99809	0.999425
3668.13	1	0.996099	0.999388
3666.2	0.999567	0.995099	0.99975
3664.27	0.999337	0.994913	1
3662.34	0.99939	0.994247	1.00004
3660.42	0.999508	0.993356	0.999974
3658.49	0.999723	0.992934	0.999745
3656.56	0.999985	0.992571	0.999364
3654.63	1.00002	0.992297	0.999244
3652.7	1.00004	0.992938	0.999371
3650.77	1.0005	0.993392	0.9991
3648.84	1.001	0.991991	0.998503
3646.92	1.00086	0.989609	0.998352
3644.99	1.00031	0.988074	0.998678
3643.06	0.999925	0.987484	0.998949
3641.13	0.999823	0.987069	0.998931
3639.2	0.999818	0.986586	0.998705
3637.27	0.999844	0.985956	0.998436
3635.34	0.999965	0.985339	0.998255
3633.42	1.00016	0.985473	0.998248
3631.49	1.00053	0.986525	0.998159
3629.56	1.00111	0.986773	0.997644
3627.63	1.00123	0.985156	0.997249
3625.7	1.00059	0.983932	0.997429
3623.77	1	0.984487	0.997635
3621.84	0.999904	0.985711	0.997455
3619.92	1.00004	0.985998	0.996941
3617.99	0.999982	0.98496	0.996433
3616.06	0.999714	0.984136	0.996163
3614.13	0.999623	0.984226	0.99598
3612.2	0.999732	0.984686	0.995803
3610.27	0.999865	0.985364	0.995621
3608.34	1	0.985671	0.995472
3606.42	1.00003	0.985404	0.995508
3604.49	0.999903	0.985452	0.995641
3602.56	0.999838	0.985811	0.99568
3600.63	0.999912	0.985888	0.995632
3598.7	0.999961	0.986087	0.995493
3596.77	0.999916	0.986787	0.995216
3594.84	0.999864	0.987413	0.994922
3592.92	0.999799	0.987915	0.994747
3590.99	0.999728	0.98894	0.994576
3589.06	0.999845	0.990096	0.994277
3587.13	1.00009	0.99052	0.994037
3585.2	1.00009	0.990445	0.994014
3583.27	0.999861	0.990553	0.993999
3581.34	0.999708	0.99115	0.993836
3579.42	0.999669	0.992087	0.993641
3577.49	0.999645	0.992877	0.99356
3575.56	0.999601	0.993411	0.993522
3573.63	0.999564	0.994041	0.993409
3571.7	0.999577	0.994987	0.993298
3569.77	0.999744	0.996081	0.993178
3567.84	1.00006	0.996763	0.992922
3565.92	1.00017	0.996554	0.9927
3563.99	0.999924	0.995996	0.992694
3562.06	0.999612	0.996052	0.992721
3560.13	0.999477	0.996688	0.992606
3558.2	0.999487	0.997279	0.992478
3556.27	0.999551	0.997875	0.992503
3554.34	0.999653	0.998718	0.992613
3552.42	0.999799	0.999328	0.992677
3550.49	0.999968	0.99955	0.992684
3548.56	1.00016	0.999812	0.992639
3546.63	1.00031	1.00002	0.992591
3544.7	1.0003	0.999968	0.992643
3542.77	1.0002	0.999792	0.992768
3540.84	1.00018	0.99962	0.992829
3538.92	1.00024	0.999377	0.992783
3536.99	1.00035	0.999148	0.992758
3535.06	1.00042	0.999499	0.992866
3533.13	1.0004	1.00036	0.992958
3531.2	1.00034	1.00085	0.992872
3529.27	1.00034	1.00083	0.99276
3527.34	1.00044	1.00081	0.992848
3525.42	1.00058	1.00082	0.993096
3523.49	1.00067	1.00061	0.993287
3521.56	1.00073	1.00052	0.993403
3519.63	1.00079	1.00074	0.993552
3517.7	1.00081	1.00085	0.993636
3515.77	1.00073	1.00053	0.993601
3513.84	1.00063	1.00002	0.993576
3511.92	1.00059	0.999854	0.993584
3509.99	1.00055	1.00003	0.993596
3508.06	1.00045	1	0.993661
3506.13	1.00035	0.999524	0.993741
3504.2	1.00035	0.998971	0.993737
3502.27	1.00037	0.998713	0.993725
3500.34	1.00029	0.998269	0.993782
3498.42	1.00015	0.997596	0.993792
3496.49	1	0.996781	0.993713
3494.56	1.00007	0.994535	0.99363
3492.63	1.00014	0.990754	0.993541
3490.7	1.00026	0.985523	0.993356
3488.77	1.0004	0.978328	0.993046
3486.84	1.00051	0.968602	0.992683
3484.92	1.00063	0.956321	0.992339
3482.99	1.00078	0.941507	0.991985
3481.06	1.00083	0.92427	0.991564
3479.13	1.00071	0.905433	0.991121
3477.2	1.00061	0.886127	0.990723
3475.27	1.00066	0.86749	0.99036
3473.34	1.00073	0.850863	0.990062
3471.42	1.0008	0.837014	0.989891
3469.49	1.00087	0.825474	0.989752
3467.56	1.00085	0.815511	0.989548
3465.63	1.00075	0.807144	0.989411
3463.7	1.0007	0.800544	0.989388
3461.77	1.00074	0.795239	0.989334
3459.84	1.00079	0.790719	0.98926
3457.92	1.0008	0.786982	0.989227
3455.99	1.00077	0.783967	0.989162
3454.06	1.0007	0.781424	0.989025
3452.13	1.00056	0.779292	0.98887
3450.2	1.0004	0.777519	0.988692
3448.27	1.0003	0.775817	0.988438
3446.34	1.00024	0.774159	0.988199
3444.42	1.00015	0.772863	0.988147
3442.49	1.00007	0.771507	0.98823
3440.56	1	0.769258	0.988257
3438.63	0.999983	0.766194	0.988227
3436.7	1.00005	0.762817	0.988253
3434.77	1.00014	0.759098	0.988299
3432.84	1.00021	0.754721	0.988311
3430.92	1.0003	0.749423	0.98835
3428.99	1.00038	0.742735	0.988407
3427.06	1.00038	0.73457	0.988463
3425.13	1.00039	0.726388	0.988549
3423.2	1.00044	0.720762	0.988616
3421.27	1.00042	0.719969	0.988652
3419.34	1.00033	0.725002	0.988705
3417.42	1.00026	0.735461	0.988788
3415.49	1.00027	0.750219	0.988976
3413.56	1.00034	0.768019	0.989302
3411.63	1.00047	0.78771	0.989633
3409.7	1.00056	0.807998	0.989888
3407.77	1.00055	0.82747	0.990069
3405.84	1.00043	0.844969	0.990154
3403.92	1.00035	0.859215	0.990177
3401.99	1.00042	0.869002	0.990201
3400.06	1.00056	0.874188	0.990141
3398.13	1.00061	0.874817	0.989923
3396.2	1.0006	0.869903	0.989648
3394.27	1.00057	0.858332	0.989361
3392.34	1.00044	0.839957	0.988958
3390.42	1.0002	0.815266	0.988379
3388.49	0.999922	0.784269	0.987743
3386.56	0.99974	0.746951	0.987264
3384.63	0.999707	0.70619	0.986983
3382.7	0.999994	0.668455	0.986759
3380.77	1.00028	0.638996	0.986524
3378.84	1.00045	0.617368	0.986322
3376.92	1.00051	0.59937	0.986152
3374.99	1.00052	0.581533	0.985962
3373.06	1.00056	0.563034	0.985785
3371.13	1.00068	0.545337	0.985672
3369.2	1.00082	0.531137	0.985588
3367.27	1.00084	0.522449	0.985551
3365.34	1.00074	0.518466	0.985666
3363.42	1.00064	0.516238	0.985875
3361.49	1.00056	0.513166	0.986061
3359.56	1.00045	0.507596	0.986288
3357.63	1.00031	0.498509	0.986606
3355.7	1.0002	0.485641	0.986974
3353.77	1.00017	0.469105	0.987403
3351.85	1.00019	0.449671	0.987943
3349.92	1.00017	0.430233	0.98855
3347.99	1.00011	0.415157	0.989122
3346.06	1	0.407921	0.989643
3344.13	0.999758	0.410426	0.990066
3342.2	0.999222	0.4226	0.990378
3340.27	0.99846	0.441825	0.990726
3338.35	0.997547	0.464294	0.991179
3336.42	0.996501	0.487002	0.991654
3334.49	0.995363	0.508298	0.992077
3332.56	0.994132	0.527578	0.992467
3330.63	0.992755	0.544683	0.992861
3328.7	0.991227	0.559636	0.993217
3326.77	0.989758	0.572996	0.993561
3324.85	0.988668	0.585495	0.993993
3322.92	0.988126	0.597238	0.994465
3320.99	0.988214	0.608105	0.994868
3319.06	0.988907	0.618536	0.995284
3317.13	0.989902	0.629088	0.995814
3315.2	0.990871	0.639709	0.996302
3313.27	0.991701	0.650216	0.996631
3311.35	0.992468	0.660874	0.996908
3309.42	0.993337	0.671931	0.997215
3307.49	0.994353	0.683545	0.997565
3305.56	0.995341	0.696086	0.997925
3303.63	0.996146	0.709424	0.998229
3301.7	0.996792	0.72259	0.998507
3299.77	0.997352	0.734875	0.998804
3297.85	0.997876	0.746512	0.999058
3295.92	0.998382	0.758056	0.999232
3293.99	0.998827	0.769621	0.999424
3292.06	0.999183	0.780849	0.999692
3290.13	0.999458	0.791452	0.999938
3288.2	0.999659	0.801509	1.00007
3286.27	0.999789	0.811069	1.00006
3284.35	0.999837	0.819874	0.999941
3282.42	0.999844	0.827886	0.999816
3280.49	0.999864	0.835414	0.999801
3278.56	0.999899	0.842604	0.999838
3276.63	0.999945	0.849347	0.999846
3274.7	0.999991	0.85559	0.999889
3272.77	1	0.86144	1
3270.85	1.00024	0.866802	1.00022
3268.92	1.00035	0.871531	1.00034
3266.99	1.0004	0.875584	1.00035
3265.06	1.00038	0.878704	1.00025
3263.13	1.0003	0.881087	1.00014
3261.2	1.00025	0.883305	1.00013
3259.27	1.0003	0.885106	1.00021
3257.35	1.00034	0.886137	1.00026
3255.42	1.00032	0.886647	1.00023
3253.49	1.00021	0.886485	1.00012
3251.56	1.00003	0.885497	0.999978
3249.63	0.999864	0.884285	0.999846
3247.7	0.999769	0.883078	0.999791
3245.77	0.999731	0.88135	0.999815
3243.85	0.999705	0.878818	0.999889
3241.92	0.99964	0.875481	1.00002
3239.99	0.999505	0.8709	1.00012
3238.06	0.999311	0.864564	1.00012
3236.13	0.99908	0.85652	1.00007
3234.2	0.998844	0.846852	1.00006
3232.27	0.998619	0.835568	1
3230.35	0.998441	0.822773	0.99985
3228.42	0.99835	0.808643	0.999699
3226.49	0.998327	0.793914	0.999601
3224.56	0.998339	0.779307	0.999525
3222.63	0.998389	0.765263	0.999477
3220.7	0.998444	0.752887	0.999448
3218.77	0.998416	0.74344	0.999373
3216.85	0.998305	0.737378	0.999276
3214.92	0.998183	0.734592	0.999278
3212.99	0.998104	0.734694	0.999405
3211.06	0.998144	0.737083	0.999596
3209.13	0.998265	0.741343	0.999832
3207.2	0.998319	0.74734	1.00006
3205.27	0.998254	0.754714	1.00015
3203.35	0.998096	0.762887	1.00005
3201.42	0.997892	0.771597	0.999902
3199.49	0.997681	0.780877	0.999802
3197.56	0.997514	0.790769	0.999762
3195.63	0.997449	0.801381	0.999824
3193.7	0.997466	0.812598	0.99993
3191.77	0.997504	0.824058	0.999976
3189.85	0.997543	0.835634	0.99999
3187.92	0.997521	0.847098	0.999967
3185.99	0.997416	0.857848	0.99987
3184.06	0.997336	0.867609	0.999801
3182.13	0.997374	0.876669	0.99984
3180.2	0.997539	0.885439	0.999933
3178.27	0.997811	0.894055	1.00004
3176.35	0.998138	0.902166	1.00016
3174.42	0.99842	0.90936	1.00021
3172.49	0.998566	0.915904	1.00008
3170.56	0.998615	0.922193	0.999868
3168.63	0.998715	0.928178	0.999767
3166.7	0.998943	0.933873	0.999816
3164.77	0.999221	0.93926	0.999884
3162.85	0.999463	0.944044	0.999941
3160.92	0.999683	0.94826	1
3158.99	0.999879	0.952328	1.00008
3157.06	1.00002	0.956387	1.0001
3155.13	1.00011	0.960042	1.00006
3153.2	1.00012	0.962844	1
3151.27	1	0.964868	0.999929
3149.35	0.999856	0.966593	0.99985
3147.42	0.999683	0.968179	0.999768
3145.49	0.999485	0.969445	0.99967
3143.56	0.999265	0.97048	0.999586
3141.63	0.999046	0.971434	0.999502
3139.7	0.998849	0.972186	0.999324
3137.77	0.998686	0.972499	0.999076
3135.85	0.998528	0.972303	0.998906
3133.92	0.998336	0.971896	0.998879
3131.99	0.998062	0.971563	0.998927
3130.06	0.997646	0.971424	0.998946
3128.13	0.997084	0.971744	0.998891
3126.2	0.996455	0.972746	0.998758
3124.27	0.995865	0.974464	0.998576
3122.35	0.995369	0.976877	0.998434
3120.42	0.994903	0.979939	0.998348
3118.49	0.994313	0.983366	0.998229
3116.56	0.993459	0.986647	0.998005
3114.63	0.99238	0.989556	0.997656
3112.7	0.991276	0.992042	0.997219
3110.77	0.990334	0.9938	0.996776
3108.85	0.989579	0.994858	0.996365
3106.92	0.988814	0.995949	0.995936
3104.99	0.987794	0.997396	0.995494
3103.06	0.986216	0.998601	0.995187
3101.13	0.983526	0.999151	0.995046
3099.2	0.978939	0.999157	0.994891
3097.27	0.97143	0.998816	0.994576
3095.35	0.959752	0.998444	0.994104
3093.42	0.943583	0.998338	0.993578
3091.49	0.925496	0.998593	0.993037
3089.56	0.911112	0.999063	0.992394
3087.63	0.905638	0.999552	0.991661
3085.7	0.909788	1.00006	0.99093
3083.77	0.919858	1.00037	0.990178
3081.85	0.931229	1	0.989379
3079.92	0.940778	0.999278	0.988514
3077.99	0.947107	0.997644	0.987543
3076.06	0.950357	0.995153	0.986572
3074.13	0.952131	0.992122	0.985811
3072.2	0.954631	0.988549	0.9853
3070.27	0.958971	0.984001	0.984909
3068.35	0.96446	0.978253	0.984518
3066.42	0.969694	0.970836	0.984048
3064.49	0.973834	0.960628	0.983459
3062.56	0.976856	0.947162	0.982843
3060.63	0.979127	0.931461	0.982391
3058.7	0.980979	0.915524	0.982249
3056.77	0.982581	0.901858	0.982471
3054.85	0.984012	0.892763	0.983096
3052.92	0.985328	0.889064	0.984104
3050.99	0.986525	0.889725	0.985279
3049.06	0.987548	0.892495	0.986287
3047.13	0.988385	0.894813	0.986899
3045.2	0.989122	0.89479	0.987117
3043.27	0.989886	0.891339	0.98701
3041.35	0.990708	0.883891	0.986518
3039.42	0.991572	0.872518	0.985597
3037.49	0.992479	0.856767	0.984317
3035.56	0.993373	0.834384	0.982721
3033.63	0.994154	0.802971	0.980804
3031.7	0.994735	0.76274	0.978701
3029.77	0.995143	0.717879	0.976829
3027.85	0.995517	0.676294	0.975745
3025.92	0.995917	0.647455	0.975861
3023.99	0.996317	0.639096	0.977248
3022.06	0.996738	0.653358	0.979633
3020.13	0.997181	0.68429	0.982541
3018.2	0.997515	0.720667	0.985417
3016.27	0.997574	0.752644	0.98788
3014.35	0.997332	0.775798	0.989844
3012.42	0.996922	0.790652	0.991369
3010.49	0.996626	0.800715	0.992672
3008.56	0.996791	0.810103	0.994006
3006.63	0.997541	0.820781	0.995351
3004.7	0.998585	0.83209	0.996544
3002.77	0.999498	0.842731	0.997501
3000.85	1.0001	0.851485	0.998234
2998.92	1.00033	0.85705	0.998807
2996.99	1.00022	0.859364	0.999215
2995.06	1.0001	0.859985	0.99948
2993.13	1	0.860709	0.999718
2991.2	0.999667	0.862742	0.999943
2989.27	0.998805	0.866491	1.00005
2987.35	0.997229	0.871794	1
2985.42	0.994675	0.878455	0.999799
2983.49	0.99068	0.886485	0.99923
2981.56	0.984623	0.895863	0.998311
2979.63	0.975728	0.906144	0.996959
2977.7	0.963044	0.916792	0.995069
2975.77	0.94529	0.927257	0.992466
2973.85	0.920748	0.936662	0.988811
2971.92	0.887703	0.944319	0.983767
2969.99	0.846062	0.950213	0.977146
2968.06	0.800201	0.954742	0.96891
2966.13	0.759556	0.958218	0.959257
2964.2	0.733073	0.96088	0.948619
2962.28	0.722424	0.963238	0.937519
2960.35	0.723461	0.965842	0.926469
2958.42	0.733589	0.968787	0.916016
2956.49	0.753231	0.971638	0.906802
2954.56	0.780492	0.974005	0.899516
2952.63	0.809391	0.975994	0.894813
2950.7	0.833692	0.977855	0.89311
2948.78	0.84952	0.979752	0.894233
2946.85	0.855	0.981794	0.897262
2944.92	0.849857	0.98381	0.900755
2942.99	0.835474	0.985559	0.903218
2941.06	0.814249	0.987134	0.903606
2939.13	0.788834	0.988684	0.901554
2937.2	0.76195	0.990252	0.897299
2935.28	0.735929	0.991745	0.891415
2933.35	0.71291	0.992812	0.884657
2931.42	0.69619	0.993332	0.878003
2929.49	0.689124	0.993527	0.872508
2927.56	0.691675	0.993381	0.868962
2925.63	0.700607	0.992816	0.867645
2923.7	0.713431	0.992149	0.868335
2921.78	0.729876	0.991747	0.870511
2919.85	0.749761	0.991687	0.873599
2917.92	0.771201	0.991888	0.877216
2915.99	0.791262	0.992237	0.881265
2914.06	0.807922	0.992703	0.88577
2912.13	0.820924	0.99343	0.89067
2910.2	0.831096	0.9945	0.895799
2908.28	0.839416	0.995702	0.900922
2906.35	0.846595	0.996772	0.905723
2904.42	0.853141	0.997519	0.909987
2902.49	0.859412	0.997787	0.913751
2900.56	0.865431	0.997659	0.917133
2898.63	0.870909	0.997339	0.920224
2896.7	0.875558	0.996816	0.923158
2894.78	0.879415	0.996077	0.926051
2892.85	0.88287	0.995315	0.928938
2890.92	0.886308	0.994614	0.9318
2888.99	0.889728	0.993867	0.934579
2887.06	0.89257	0.993182	0.937234
2885.13	0.893758	0.992924	0.939731
2883.2	0.892016	0.9933	0.941924
2881.28	0.88631	0.994132	0.943471
2879.35	0.87665	0.995112	0.943885
2877.42	0.865146	0.996075	0.942602
2875.49	0.85577	0.996837	0.939189
2873.56	0.852248	0.997256	0.933833
2871.63	0.855836	0.997533	0.927701
2869.7	0.864141	0.997901	0.922502
2867.78	0.871626	0.99826	0.919355
2865.85	0.872259	0.998453	0.917918
2863.92	0.862499	0.998486	0.916685
2861.99	0.843596	0.998209	0.914238
2860.06	0.823253	0.997423	0.910386
2858.13	0.812398	0.996356	0.90618
2856.2	0.816658	0.995309	0.903041
2854.28	0.83246	0.994221	0.901976
2852.35	0.852159	0.993154	0.903294
2850.42	0.870188	0.992625	0.906716
2848.49	0.88444	0.992983	0.911741
2846.56	0.894827	0.993759	0.917961
2844.63	0.901945	0.994232	0.924946
2842.7	0.906487	0.994429	0.932071
2840.78	0.909016	0.994762	0.938732
2838.85	0.910082	0.995251	0.944588
2836.92	0.910397	0.995885	0.949597
2834.99	0.910578	0.996812	0.953878
2833.06	0.910835	0.997897	0.957499
2831.13	0.911129	0.998857	0.96049
2829.2	0.911552	0.999565	0.96294
2827.28	0.912431	0.99996	0.964984
2825.35	0.914037	1	0.966739
2823.42	0.916313	1.00025	0.968289
2821.49	0.918978	1.00055	0.969761
2819.56	0.921676	1.00089	0.971251
2817.63	0.923968	1.00105	0.972728
2815.7	0.925512	1.001	0.974115
2813.78	0.9263	1.00092	0.975352
2811.85	0.926595	1.00072	0.976378
2809.92	0.92678	1.00043	0.977188
2807.99	0.927372	1.00012	0.977854
2806.06	0.928941	1.00002	0.978464
2804.13	0.931789	1.00004	0.9791
2802.2	0.935773	0.999916	0.979818
2800.28	0.94045	0.999713	0.980588
2798.35	0.945315	0.999589	0.981347
2796.42	0.949995	0.999391	0.98208
2794.49	0.954286	0.999016	0.982775
2792.56	0.958051	0.998254	0.983395
2790.63	0.961239	0.997168	0.983989
2788.7	0.963913	0.996066	0.98464
2786.78	0.966168	0.995017	0.985351
2784.85	0.968128	0.993944	0.986136
2782.92	0.969888	0.992976	0.986984
2780.99	0.971497	0.992291	0.987738
2779.06	0.973028	0.991962	0.988267
2777.13	0.974597	0.992016	0.988633
2775.2	0.976264	0.992376	0.988985
2773.28	0.977991	0.992951	0.989411
2771.35	0.979685	0.993665	0.989889
2769.42	0.981227	0.994371	0.99036
2767.49	0.982506	0.995005	0.990786
2765.56	0.983504	0.995588	0.991139
2763.63	0.984259	0.995974	0.991437
2761.7	0.984772	0.995995	0.991729
2759.78	0.985031	0.995936	0.992059
2757.85	0.985073	0.99623	0.992438
2755.92	0.984941	0.996682	0.992815
2753.99	0.984651	0.996826	0.99313
2752.06	0.984247	0.996722	0.993387
2750.13	0.98378	0.996717	0.993561
2748.2	0.983233	0.99687	0.993589
2746.28	0.982591	0.997012	0.993518
2744.35	0.98194	0.997145	0.993477
2742.42	0.981392	0.997485	0.993527
2740.49	0.980954	0.998088	0.993633
2738.56	0.980523	0.998752	0.993715
2736.63	0.980105	0.999327	0.993748
2734.7	0.979904	0.999817	0.993763
2732.78	0.980145	1.00027	0.993751
2730.85	0.980909	1.00056	0.99374
2728.92	0.982049	1.00055	0.993827
2726.99	0.983255	1.00037	0.994025
2725.06	0.984317	1.00027	0.994295
2723.13	0.985232	1.00018	0.994632
2721.2	0.986079	1	0.994972
2719.28	0.986929	0.999811	0.995237
2717.35	0.987794	0.999629	0.995402
2715.42	0.988694	0.999363	0.995511
2713.49	0.989684	0.998976	0.995661
2711.56	0.990733	0.998444	0.995887
2709.63	0.991792	0.997849	0.996179
2707.7	0.992894	0.997262	0.996515
2705.78	0.99404	0.99669	0.996854
2703.85	0.995137	0.996063	0.997158
2701.92	0.996085	0.995408	0.997339
2699.99	0.996841	0.9949	0.997353
2698.06	0.997411	0.994541	0.997311
2696.13	0.997904	0.994244	0.997363
2694.2	0.998511	0.994154	0.997584
2692.28	0.999236	0.994352	0.997887
2690.35	0.999805	0.99474	0.998037
2688.42	1.00004	0.995043	0.997952
2686.49	1.00005	0.994895	0.997739
2684.56	1	0.994469	0.997478
2682.63	0.999897	0.994245	0.997247
2680.7	0.999747	0.994291	0.997126
2678.78	0.999594	0.994409	0.997098
2676.85	0.999453	0.994489	0.99713
2674.92	0.999271	0.994597	0.99722
2672.99	0.998889	0.994843	0.997345
2671.06	0.998098	0.995136	0.997431
2669.13	0.996853	0.995315	0.99738
2667.2	0.995368	0.995407	0.997206
2665.28	0.993914	0.995501	0.997041
2663.35	0.992667	0.995597	0.997017
2661.42	0.991788	0.995664	0.997161
2659.49	0.991361	0.995723	0.997367
2657.56	0.991258	0.995724	0.99755
2655.63	0.991139	0.99552	0.997712
2653.7	0.990722	0.995062	0.997811
2651.78	0.989996	0.99435	0.997789
2649.85	0.989151	0.993353	0.997717
2647.92	0.988494	0.992138	0.997737
2645.99	0.988341	0.990963	0.997923
2644.06	0.988825	0.990239	0.998239
2642.13	0.989798	0.990155	0.998569
2640.2	0.990951	0.990552	0.998801
2638.28	0.99205	0.991436	0.998916
2636.35	0.992975	0.992943	0.998962
2634.42	0.9937	0.994756	0.998967
2632.49	0.994348	0.996382	0.998959
2630.56	0.995114	0.997725	0.999019
2628.63	0.996051	0.998898	0.999245
2626.7	0.997025	0.999767	0.999572
2624.78	0.997884	1	0.999808
2622.85	0.998548	0.999821	0.999879
2620.92	0.998995	0.998968	0.999839
2618.99	0.999281	0.997715	0.999743
2617.06	0.999519	0.996316	0.999675
2615.13	0.999779	0.994842	0.999743
2613.2	1.00001	0.993375	0.999916
2611.28	1.00009	0.991908	1.00004
2609.35	1	0.990308	1.00004
2607.42	0.999886	0.988665	1
2605.49	0.999693	0.987306	0.999972
2603.56	0.999444	0.986491	0.999894
2601.63	0.999223	0.986338	0.99975
2599.7	0.999098	0.987039	0.999605
2597.78	0.999077	0.988724	0.999564
2595.85	0.999146	0.991023	0.999657
2593.92	0.999254	0.993296	0.999816
2591.99	0.999301	0.995097	0.999955
2590.06	0.999255	0.996246	1.00003
2588.13	0.999188	0.996824	1.00004
2586.2	0.999145	0.99704	0.999984
2584.28	0.999107	0.997013	0.999915
2582.35	0.999047	0.996752	0.999923
2580.42	0.99894	0.996177	0.999997
2578.49	0.998784	0.995206	1.00005
2576.56	0.998638	0.993775	1.00001
2574.63	0.998558	0.991833	0.999881
2572.7	0.998529	0.989566	0.999662
2570.78	0.998522	0.987322	0.999369
2568.85	0.998591	0.985325	0.999106
2566.92	0.99881	0.983681	0.999028
2564.99	0.999151	0.982358	0.999168
2563.06	0.999502	0.981155	0.999395
2561.13	0.999754	0.980076	0.999549
2559.21	0.999905	0.97947	0.999622
2557.28	1	0.979378	0.999708
2555.35	1	0.979525	0.999792
2553.42	0.999938	0.979954	0.999815
2551.49	0.999873	0.980888	0.999836
2549.56	0.999809	0.982354	0.999894
2547.63	0.99973	0.984205	0.999921
2545.71	0.999536	0.986189	0.999871
2543.78	0.999187	0.987974	0.99976
2541.85	0.998765	0.989336	0.999633
2539.92	0.99841	0.990259	0.999538
2537.99	0.998153	0.990903	0.999498
2536.06	0.997964	0.991454	0.999507
2534.13	0.997912	0.991999	0.999582
2532.21	0.998043	0.992598	0.99972
2530.28	0.998257	0.993192	0.999837
2528.35	0.998448	0.993682	0.999907
2526.42	0.998574	0.994209	0.99998
2524.49	0.998598	0.994939	0.999998
2522.56	0.998535	0.995751	0.999909
2520.63	0.998484	0.996454	0.999808
2518.71	0.99853	0.997094	0.999777
2516.78	0.99865	0.997802	0.999773
2514.85	0.998736	0.998417	0.999716
2512.92	0.998716	0.998755	0.999592
2510.99	0.998617	0.99897	0.999448
2509.06	0.998508	0.999193	0.99935
2507.13	0.998448	0.999393	0.999336
2505.21	0.998486	0.999595	0.999416
2503.28	0.998647	0.999773	0.999586
2501.35	0.998947	0.999813	0.999786
2499.42	0.999371	0.999647	0.999938
2497.49	0.999797	0.999358	1
2495.56	1.00003	0.999112	0.99998
2493.63	1	0.998982	0.999925
2491.71	0.999916	0.999023	0.999827
2489.78	0.999855	0.999266	0.999759
2487.85	0.999855	0.999648	0.999768
2485.92	0.999865	0.999983	0.999818
2483.99	0.999854	1.00018	0.999839
2482.06	0.999817	1.00014	0.999811
2480.13	0.999716	1	0.999742
2478.21	0.999509	0.999742	0.999658
2476.28	0.999236	0.999364	0.999576
2474.35	0.998993	0.99912	0.999464
2472.42	0.998856	0.999175	0.999325
2470.49	0.99884	0.999412	0.999239
2468.56	0.998933	0.999542	0.999199
2466.63	0.999117	0.99946	0.999105
2464.71	0.999339	0.999388	0.998942
2462.78	0.999527	0.999046	0.998759
2460.85	0.999655	0.998476	0.998584
2458.92	0.999707	0.997927	0.998417
2456.99	0.999681	0.99735	0.99831
2455.06	0.999591	0.996652	0.998322
2453.13	0.999486	0.995993	0.998419
2451.21	0.999475	0.995492	0.998564
2449.28	0.99959	0.995061	0.998732
2447.35	0.999703	0.99461	0.998827
2445.42	0.999749	0.994096	0.998824
2443.49	0.999784	0.99353	0.998806
2441.56	0.999844	0.993073	0.998837
2439.63	0.99991	0.992806	0.998943
2437.71	0.99995	0.992666	0.999095
2435.78	0.999974	0.99255	0.999236
2433.85	1	0.992395	0.999359
2431.92	1.00003	0.99231	0.999427
2429.99	0.99998	0.992408	0.999409
2428.06	0.999864	0.992622	0.999394
2426.13	0.999751	0.992839	0.999451
2424.21	0.999686	0.993076	0.999572
2422.28	0.999641	0.993461	0.999721
2420.35	0.999573	0.994052	0.999847
2418.42	0.999542	0.994732	0.999949
2416.49	0.9996	0.995305	1.00004
2414.56	0.999702	0.995827	1.00007
2412.63	0.999799	0.996543	1.00003
2410.71	0.99989	0.997457	0.99997
2408.78	1	0.998336	0.999968
2406.85	1.0001	0.998973	1.00001
2404.92	1.00006	0.999367	1
2402.99	1.00003	0.999685	0.999983
2401.06	1	1	0.999948
2399.13	0.999987	1.00066	0.999906
2397.21	0.999855	1.00133	0.999873
2395.28	0.999685	1.00206	0.999876
2393.35	0.999593	1.00277	0.999901
2391.42	0.999639	1.00335	0.999928
2389.49	0.999783	1.00381	0.999963
2387.56	0.999957	1.0043	1.00002
2385.63	1.00018	1.00492	1.00016
2383.71	1.00055	1.00561	1.00048
2381.78	1.00122	1.00637	1.00109
2379.85	1.00226	1.00736	1.0021
2377.92	1.00361	1.00876	1.00351
2375.99	1.00516	1.01055	1.00515
2374.06	1.00687	1.01244	1.00685
2372.13	1.00859	1.01396	1.00852
2370.21	1.01011	1.0147	1.01005
2368.28	1.01137	1.01485	1.01131
2366.35	1.01241	1.01497	1.01234
2364.42	1.01326	1.01513	1.01317
2362.49	1.0139	1.01487	1.01368
2360.56	1.01433	1.01409	1.01377
2358.63	1.01441	1.0131	1.01338
2356.71	1.01382	1.01184	1.01244
2354.78	1.01241	1.00952	1.01097
2352.85	1.01024	1.00576	1.009
2350.92	1.00788	1.00226	1.00724
2348.99	1.00645	1.0018	1.00673
2347.06	1.00678	1.00459	1.00762
2345.13	1.00845	1.00776	1.009
2343.21	1.01006	1.00889	1.0099
2341.28	1.011	1.00833	1.01026
2339.35	1.01139	1.00709	1.01041
2337.42	1.01134	1.00572	1.01037
2335.49	1.01102	1.00459	1.01005
2333.56	1.01067	1.00402	1.00963
2331.63	1.01041	1.00409	1.00933
2329.71	1.01013	1.00432	1.00901
2327.78	1.00973	1.00446	1.00859
2325.85	1.00929	1.00473	1.00813
2323.92	1.00889	1.00508	1.00763
2321.99	1.00835	1.00497	1.00693
2320.06	1.00758	1.00421	1.00608
2318.13	1.00672	1.00311	1.00526
2316.21	1.006	1.00191	1.0046
2314.28	1.00554	1.00059	1.00408
2312.35	1.0053	0.999169	1.00368
2310.42	1.00512	0.997831	1.0034
2308.49	1.00492	0.996753	1.00318
2306.56	1.00464	0.996052	1.00291
2304.63	1.00426	0.995792	1.00249
2302.71	1.00383	0.995924	1.00202
2300.78	1.00338	0.996327	1.00159
2298.85	1.00295	0.99695	1.00126
2296.92	1.00261	0.997778	1.0011
2294.99	1.00238	0.998615	1.00107
2293.06	1.00219	0.999137	1.00107
2291.13	1.00196	0.999242	1.00099
2289.21	1.00169	0.999156	1.00082
2287.28	1.00139	0.99912	1.00058
2285.35	1.0011	0.999197	1.00038
2283.42	1.00088	0.999389	1.00028
2281.49	1.00074	0.999655	1.00029
2279.56	1.00061	0.999914	1.00032
2277.63	1.00044	1.00011	1.00029
2275.71	1.00024	1.00018	1.00019
2273.78	1	1.00005	1
2271.85	0.999894	1	0.999818
2269.92	0.999803	0.99988	0.999599
2267.99	0.999773	0.999674	0.99945
2266.06	0.99983	0.999503	0.999427
2264.13	0.999922	0.99937	0.999502
2262.21	0.999972	0.999168	0.999641
2260.28	0.999908	0.998826	0.999804
2258.35	0.999619	0.998364	0.999896
2256.42	0.99904	0.997949	0.99985
2254.49	0.998239	0.997675	0.999707
2252.56	0.997415	0.997444	0.999575
2250.63	0.996854	0.997266	0.999556
2248.71	0.996748	0.997324	0.999683
2246.78	0.997032	0.9977	0.99984
2244.85	0.997458	0.998241	0.999849
2242.92	0.997814	0.998698	0.99968
2240.99	0.998002	0.999013	0.999472
2239.06	0.998007	0.999339	0.99934
2237.13	0.99786	0.999726	0.999276
2235.21	0.99762	0.999969	0.9993
2233.28	0.997439	0.999911	0.999455
2231.35	0.99756	0.999901	0.999664
2229.42	0.998082	0.999956	0.999862
2227.49	0.998743	1	1
2225.56	0.999202	0.999936	0.999967
2223.63	0.999395	0.999628	0.999745
2221.71	0.999441	0.999227	0.999483
2219.78	0.999499	0.998967	0.999349
2217.85	0.99967	0.998895	0.999415
2215.92	0.999882	0.998846	0.999599
2213.99	1.00001	0.998754	0.999728
2212.06	1	0.998685	0.999741
2210.13	0.999998	0.998582	0.999703
2208.21	0.999897	0.998365	0.99965
2206.28	0.999783	0.998065	0.999614
2204.35	0.999745	0.997738	0.999667
2202.42	0.999802	0.997419	0.999812
2200.49	0.999915	0.997103	0.999942
2198.56	1	0.996724	0.999993
2196.63	1	0.996344	1
2194.71	0.999914	0.996093	0.999915
2192.78	0.999786	0.995938	0.999682
2190.85	0.999684	0.99588	0.999386
2188.92	0.999603	0.996024	0.999107
2186.99	0.999505	0.996356	0.998887
2185.06	0.999422	0.996795	0.998801
2183.13	0.999367	0.99726	0.998846
2181.21	0.999238	0.997691	0.998909
2179.28	0.998978	0.998051	0.998922
2177.35	0.998654	0.998309	0.998865
2175.42	0.998363	0.998556	0.998733
2173.49	0.998206	0.998922	0.998606
2171.56	0.998274	0.999359	0.99859
2169.64	0.998542	0.999738	0.99869
2167.71	0.998854	0.999971	0.998779
2165.78	0.999082	1	0.998722
2163.85	0.999234	1.00002	0.998509
2161.92	0.999341	0.999856	0.998178
2159.99	0.999371	0.99943	0.997744
2158.06	0.99931	0.998946	0.997295
2156.14	0.999182	0.998556	0.996974
2154.21	0.99903	0.998254	0.996864
2152.28	0.998908	0.998061	0.996943
2150.35	0.998828	0.997988	0.997099
2148.42	0.998763	0.997784	0.997211
2146.49	0.998724	0.997227	0.997193
2144.56	0.998733	0.996496	0.997046
2142.64	0.998803	0.995855	0.996861
2140.71	0.998964	0.995455	0.996709
2138.78	0.999211	0.99532	0.996626
2136.85	0.999507	0.995267	0.99659
2134.92	0.999777	0.99516	0.996534
2132.99	0.999947	0.99506	0.996447
2131.06	1	0.994969	0.996339
2129.14	0.999996	0.994789	0.996209
2127.21	0.999939	0.994478	0.996114
2125.28	0.999881	0.99407	0.996119
2123.35	0.999793	0.99363	0.996232
2121.42	0.999669	0.993198	0.996438
2119.49	0.999549	0.992852	0.996694
2117.56	0.99944	0.992654	0.99694
2115.64	0.999348	0.992463	0.997142
2113.71	0.999353	0.992129	0.997303
2111.78	0.999505	0.991742	0.997434
2109.85	0.999748	0.991502	0.997541
2107.92	0.99998	0.99144	0.99763
2105.99	1.00013	0.991396	0.997665
2104.06	1.00015	0.991272	0.997594
2102.14	1.00009	0.991093	0.997466
2100.21	0.999979	0.99086	0.997347
2098.28	0.99983	0.990639	0.99725
2096.35	0.999731	0.990613	0.997205
2094.42	0.999739	0.99088	0.997274
2092.49	0.999819	0.991354	0.997511
2090.56	0.999912	0.991841	0.997865
2088.64	0.999953	0.992145	0.998175
2086.71	0.99989	0.992172	0.998288
2084.78	0.999724	0.991953	0.998188
2082.85	0.999536	0.991677	0.998007
2080.92	0.999444	0.991747	0.997912
2078.99	0.999518	0.992399	0.997917
2077.06	0.999702	0.993444	0.997888
2075.14	0.999883	0.994603	0.997761
2073.21	0.999988	0.995643	0.997572
2071.28	0.999962	0.99634	0.997311
2069.35	0.99981	0.996715	0.99699
2067.42	0.999588	0.996996	0.996694
2065.49	0.999419	0.997297	0.996548
2063.56	0.999424	0.997713	0.996637
2061.64	0.999608	0.998416	0.996933
2059.71	0.999879	0.999261	0.997342
2057.78	1.00009	0.999755	0.997671
2055.85	1.0001	0.999763	0.997694
2053.92	0.999951	0.999815	0.997399
2051.99	0.999764	0.999911	0.997017
2050.06	0.999654	1	0.99675
2048.14	0.99965	0.999924	0.996637
2046.21	0.999757	0.999671	0.996658
2044.28	0.999935	0.999248	0.996811
2042.35	1.00005	0.998624	0.997039
2040.42	1	0.997866	0.997208
2038.49	0.99983	0.997164	0.997227
2036.56	0.999544	0.996554	0.997141
2034.64	0.999297	0.995797	0.997114
2032.71	0.999256	0.994693	0.997239
2030.78	0.999439	0.993255	0.997451
2028.85	0.999776	0.991693	0.997726
2026.92	1.00012	0.990427	0.998071
2024.99	1.00026	0.989792	0.998331
2023.06	1.00013	0.989605	0.998334
2021.14	0.999735	0.989411	0.998105
2019.21	0.999249	0.989104	0.99779
2017.28	0.998855	0.988815	0.997581
2015.35	0.998628	0.988709	0.997591
2013.42	0.998573	0.989087	0.997792
2011.49	0.99866	0.989983	0.998082
2009.56	0.998776	0.991072	0.99834
2007.64	0.998819	0.992055	0.998476
2005.71	0.998787	0.992769	0.998475
2003.78	0.998795	0.993288	0.998451
2001.85	0.998954	0.993806	0.998543
1999.92	0.999249	0.994339	0.998772
1997.99	0.999614	0.994802	0.999049
1996.06	0.999961	0.995297	0.999244
1994.14	1.0002	0.995961	0.999286
1992.21	1.0003	0.996507	0.999231
1990.28	1.00023	0.996617	0.999134
1988.35	0.999983	0.996622	0.99897
1986.42	0.999653	0.997077	0.998811
1984.49	0.999348	0.998028	0.998844
1982.56	0.999008	0.99906	0.999111
1980.64	0.99854	0.999759	0.999472
1978.71	0.998058	1	0.999773
1976.78	0.997804	0.999942	0.999961
1974.85	0.99788	0.999677	1
1972.92	0.998168	0.999199	0.999897
1970.99	0.998536	0.998561	0.999728
1969.06	0.998933	0.997925	0.999577
1967.14	0.999325	0.997452	0.999469
1965.21	0.999665	0.997233	0.999413
1963.28	0.99992	0.997146	0.999355
1961.35	1	0.996868	0.999176
1959.42	1.00002	0.996091	0.998788
1957.49	0.999844	0.994799	0.998298
1955.56	0.999657	0.993346	0.99793
1953.64	0.999577	0.992082	0.997797
1951.71	0.999576	0.991141	0.997836
1949.78	0.999554	0.9906	0.997936
1947.85	0.999477	0.990395	0.998013
1945.92	0.999343	0.990335	0.997921
1943.99	0.999122	0.990225	0.997562
1942.06	0.998779	0.989792	0.997078
1940.14	0.998383	0.989066	0.996665
1938.21	0.998117	0.988396	0.996331
1936.28	0.998053	0.987894	0.996051
1934.35	0.998111	0.987542	0.995864
1932.42	0.99821	0.987243	0.995732
1930.49	0.998279	0.986664	0.995552
1928.56	0.998254	0.985652	0.995253
1926.64	0.998121	0.984498	0.994857
1924.71	0.99801	0.983475	0.994488
1922.78	0.998057	0.982485	0.994301
1920.85	0.99821	0.981513	0.994308
1918.92	0.998333	0.980452	0.994322
1916.99	0.998269	0.97874	0.994203
1915.06	0.99799	0.976389	0.993905
1913.14	0.997655	0.974022	0.993356
1911.21	0.997378	0.971891	0.992612
1909.28	0.997209	0.969808	0.991912
1907.35	0.997123	0.967423	0.991411
1905.42	0.997092	0.964452	0.991143
1903.49	0.997118	0.960649	0.991089
1901.56	0.997086	0.955743	0.991162
1899.64	0.996814	0.949585	0.99127
1897.71	0.99618	0.942389	0.991372
1895.78	0.995134	0.934856	0.991487
1893.85	0.993774	0.928122	0.991757
1891.92	0.992236	0.923311	0.992251
1889.99	0.990527	0.920969	0.992939
1888.06	0.988666	0.921617	0.993779
1886.14	0.986766	0.925722	0.994545
1884.21	0.984892	0.932138	0.995006
1882.28	0.983041	0.938574	0.995205
1880.35	0.981329	0.943801	0.995288
1878.42	0.980036	0.947908	0.995373
1876.49	0.979474	0.95147	0.995613
1874.56	0.979782	0.955272	0.996116
1872.64	0.980811	0.959795	0.996756
1870.71	0.982317	0.964713	0.997292
1868.78	0.983932	0.968896	0.997662
1866.85	0.985245	0.971602	0.997953
1864.92	0.986266	0.973492	0.998166
1862.99	0.987245	0.975388	0.998301
1861.06	0.988313	0.977388	0.998516
1859.14	0.989375	0.979331	0.998925
1857.21	0.990211	0.981065	0.99946
1855.28	0.990597	0.982544	0.999898
1853.35	0.990285	0.983779	1
1851.42	0.989126	0.984684	0.99974
1849.49	0.9873	0.985229	0.999265
1847.56	0.985382	0.985904	0.998738
1845.64	0.984029	0.987051	0.998296
1843.71	0.983581	0.987767	0.998271
1841.78	0.983943	0.987679	0.998748
1839.85	0.984956	0.987748	0.999267
1837.92	0.986431	0.988024	0.999558
1835.99	0.987906	0.98784	0.999632
1834.06	0.989102	0.987341	0.999478
1832.14	0.990161	0.987029	0.999137
1830.21	0.991254	0.986612	0.998825
1828.28	0.992269	0.985841	0.998775
1826.35	0.993184	0.98527	0.998947
1824.42	0.993972	0.98464	0.999209
1822.49	0.99432	0.983329	0.999401
1820.56	0.994135	0.981646	0.999245
1818.64	0.993518	0.979675	0.998664
1816.71	0.992738	0.977015	0.997931
1814.78	0.992214	0.973706	0.997336
1812.85	0.992278	0.970051	0.997019
1810.92	0.992909	0.966039	0.996984
1808.99	0.993717	0.961707	0.997026
1807.06	0.994492	0.957377	0.996905
1805.14	0.995134	0.953358	0.996454
1803.21	0.995547	0.949772	0.995581
1801.28	0.995784	0.946282	0.994485
1799.35	0.996008	0.942588	0.993578
1797.42	0.99637	0.939141	0.993087
1795.49	0.997024	0.936602	0.992892
1793.56	0.997953	0.93457	0.992769
1791.64	0.998532	0.931612	0.992693
1789.71	0.998383	0.927792	0.992719
1787.78	0.99789	0.92504	0.992624
1785.85	0.997478	0.924236	0.992419
1783.92	0.997313	0.924994	0.992555
1781.99	0.997442	0.927058	0.993153
1780.06	0.997921	0.929894	0.994045
1778.14	0.99857	0.932964	0.995119
1776.21	0.999218	0.936826	0.996086
1774.28	0.999805	0.94166	0.996608
1772.35	1	0.945989	0.996738
1770.42	0.999746	0.948959	0.996785
1768.49	0.999092	0.95147	0.996915
1766.57	0.998618	0.954252	0.997238
1764.64	0.99848	0.957873	0.997675
1762.71	0.998724	0.962239	0.998111
1760.78	0.998896	0.966161	0.998582
1758.85	0.999054	0.969523	0.998932
1756.92	0.999191	0.972533	0.999008
1754.99	0.999135	0.974972	0.998865
1753.07	0.999173	0.977413	0.998585
1751.14	0.99946	0.979741	0.998428
1749.21	0.999711	0.981443	0.998762
1747.28	0.999897	0.98317	0.999415
1745.35	1	0.985317	0.999917
1743.42	1.00001	0.987479	0.999967
1741.49	0.999464	0.989155	1
1739.57	0.998359	0.989763	0.999784
1737.64	0.996932	0.990268	0.999018
1735.71	0.996012	0.992197	0.997617
1733.78	0.99558	0.993671	0.995838
1731.85	0.994954	0.993107	0.994274
1729.92	0.994579	0.992681	0.992519
1727.99	0.995243	0.993056	0.989811
1726.07	0.996808	0.993192	0.986165
1724.14	0.998059	0.992665	0.981847
1722.21	0.998005	0.992149	0.977201
1720.28	0.996351	0.992941	0.972378
1718.35	0.992715	0.994443	0.967249
1716.42	0.986219	0.994548	0.962076
1714.49	0.97715	0.9934	0.95696
1712.57	0.967285	0.992482	0.951145
1710.64	0.958341	0.991878	0.94391
1708.71	0.95191	0.991284	0.935421
1706.78	0.948308	0.990403	0.92624
1704.85	0.946672	0.989352	0.917282
1702.92	0.945792	0.989696	0.909119
1700.99	0.94402	0.991291	0.901374
1699.07	0.939324	0.992055	0.894668
1697.14	0.930029	0.992478	0.889419
1695.21	0.914555	0.992697	0.884689
1693.28	0.892277	0.991981	0.880104
1691.35	0.862698	0.991853	0.874827
1689.42	0.823453	0.992784	0.867489
1687.49	0.773385	0.994963	0.857361
1685.57	0.705681	0.998159	0.842492
1683.64	0.614266	0.998949	0.821654
1681.71	0.512274	0.998204	0.797554
1679.78	0.413638	0.997848	0.771531
1677.85	0.327545	0.998859	0.74364
1675.92	0.267269	0.999256	0.715335
1673.99	0.247322	0.999545	0.689755
1672.07	0.270674	0.999692	0.669711
1670.14	0.321696	1	0.655082
1668.21	0.374276	0.998905	0.645917
1666.28	0.409105	0.99624	0.642669
1664.35	0.424138	0.992815	0.644671
1662.42	0.423177	0.9869	0.651854
1660.49	0.409635	0.977673	0.663949
1658.57	0.386789	0.966725	0.67976
1656.64	0.357884	0.956167	0.697696
1654.71	0.324939	0.944044	0.717901
1652.78	0.293896	0.922149	0.741628
1650.85	0.281687	0.891367	0.76421
1648.92	0.299617	0.857344	0.782613
1646.99	0.349954	0.81291	0.799507
1645.07	0.421684	0.753278	0.815214
1643.14	0.493122	0.684479	0.828406
1641.21	0.554436	0.611007	0.839397
1639.28	0.60389	0.537027	0.848585
1637.35	0.642027	0.465759	0.855968
1635.42	0.671974	0.396589	0.86171
1633.49	0.696877	0.333373	0.865529
1631.57	0.720065	0.278143	0.867078
1629.64	0.742994	0.226285	0.86646
1627.71	0.763396	0.176868	0.863799
1625.78	0.779362	0.133395	0.85897
1623.85	0.791482	0.0984298	0.851532
1621.92	0.801719	0.0736682	0.841507
1619.99	0.812271	0.0599343	0.829335
1618.07	0.825006	0.0554101	0.814584
1616.14	0.839351	0.0573151	0.797806
1614.21	0.851997	0.0621883	0.782211
1612.28	0.862399	0.0663815	0.769811
1610.35	0.871818	0.0682206	0.761398
1608.42	0.880627	0.0693045	0.758403
1606.49	0.888775	0.0744348	0.761512
1604.57	0.896341	0.0885691	0.769727
1602.64	0.90337	0.114542	0.780387
1600.71	0.909659	0.15188	0.789981
1598.78	0.915311	0.197221	0.795815
1596.85	0.920481	0.246784	0.79679
1594.92	0.925313	0.297119	0.793064
1592.99	0.929733	0.344353	0.785588
1591.07	0.933477	0.384374	0.775687
1589.14	0.936292	0.415009	0.764762
1587.21	0.937973	0.439674	0.754063
1585.28	0.93872	0.466318	0.744564
1583.35	0.938999	0.49872	0.737004
1581.42	0.939325	0.532472	0.731922
1579.49	0.939856	0.561283	0.729492
1577.57	0.940274	0.583625	0.729437
1575.64	0.939532	0.600835	0.731469
1573.71	0.936852	0.615214	0.734901
1571.78	0.932591	0.631056	0.738968
1569.85	0.926136	0.650845	0.743507
1567.92	0.915953	0.673216	0.747938
1565.99	0.900458	0.696607	0.751442
1564.07	0.878391	0.720495	0.753818
1562.14	0.849773	0.744336	0.755247
1560.21	0.813552	0.768221	0.756367
1558.28	0.773972	0.789049	0.758324
1556.35	0.745949	0.80386	0.761361
1554.42	0.736271	0.816025	0.765038
1552.49	0.741599	0.827817	0.769519
1550.57	0.754766	0.840161	0.775099
1548.64	0.766999	0.854469	0.781985
1546.71	0.772127	0.871036	0.790212
1544.78	0.77001	0.889347	0.799591
1542.85	0.765885	0.908344	0.809404
1540.92	0.766632	0.926164	0.819039
1538.99	0.775827	0.938611	0.827897
1537.07	0.791238	0.943697	0.834432
1535.14	0.810615	0.940033	0.83819
1533.21	0.832901	0.917458	0.839895
1531.28	0.854748	0.860986	0.840127
1529.35	0.87414	0.758493	0.838951
1527.42	0.891375	0.607137	0.836245
1525.49	0.905852	0.434734	0.832048
1523.57	0.917092	0.288087	0.82663
1521.64	0.925454	0.18956	0.820849
1519.71	0.930353	0.139418	0.816513
1517.78	0.930505	0.132172	0.814579
1515.85	0.9242	0.1622	0.814293
1513.92	0.912671	0.220404	0.814429
1511.99	0.904409	0.290862	0.813914
1510.07	0.907991	0.355355	0.812327
1508.14	0.921741	0.400491	0.809958
1506.21	0.936675	0.415301	0.80756
1504.28	0.946724	0.392136	0.805678
1502.35	0.953436	0.335723	0.8039
1500.42	0.959635	0.257074	0.801962
1498.49	0.965791	0.17558	0.799939
1496.57	0.971349	0.113746	0.797013
1494.64	0.975481	0.0840146	0.791459
1492.71	0.977944	0.0848574	0.782458
1490.78	0.979301	0.109799	0.771891
1488.85	0.980477	0.152386	0.764998
1486.92	0.982883	0.204822	0.76701
1484.99	0.987204	0.261108	0.778595
1483.07	0.992562	0.318112	0.796634
1481.14	0.997292	0.373745	0.816903
1479.21	1	0.425187	0.835622
1477.28	1.00013	0.470985	0.850708
1475.35	0.996953	0.511559	0.861341
1473.42	0.98742	0.547572	0.866546
1471.49	0.966008	0.578198	0.864831
1469.57	0.932696	0.601052	0.855884
1467.64	0.899252	0.612622	0.841501
1465.71	0.87909	0.601507	0.824068
1463.78	0.870987	0.552799	0.806255
1461.85	0.863253	0.473378	0.790805
1459.92	0.849949	0.400002	0.779106
1457.99	0.824891	0.376013	0.770992
1456.07	0.780515	0.414328	0.767269
1454.14	0.727667	0.480561	0.769224
1452.21	0.692284	0.544163	0.775334
1450.28	0.693742	0.598148	0.782581
1448.35	0.726603	0.641118	0.789016
1446.42	0.760638	0.673881	0.794364
1444.49	0.766866	0.698812	0.798805
1442.57	0.7354	0.718474	0.802214
1440.64	0.67705	0.734716	0.804083
1438.71	0.620097	0.748519	0.804209
1436.78	0.595479	0.75904	0.803892
1434.85	0.614023	0.764505	0.806044
1432.92	0.660385	0.765851	0.812741
1430.99	0.717325	0.764644	0.823634
1429.07	0.773579	0.76079	0.836688
1427.14	0.821299	0.755559	0.849673
1425.21	0.858105	0.754134	0.861626
1423.28	0.88395	0.762552	0.872047
1421.35	0.898917	0.781363	0.880248
1419.42	0.903635	0.804701	0.885819
1417.49	0.899937	0.825195	0.888062
1415.57	0.889049	0.840461	0.886284
1413.64	0.864996	0.8524	0.880426
1411.71	0.818238	0.862196	0.870838
1409.78	0.75227	0.87027	0.858498
1407.85	0.691368	0.877012	0.84521
1405.92	0.664472	0.882149	0.833205
1403.99	0.680372	0.884856	0.824497
1402.07	0.722714	0.885378	0.820016
1400.14	0.771198	0.885766	0.819398
1398.21	0.815127	0.889085	0.821873
1396.28	0.8507	0.897024	0.826568
1394.35	0.877274	0.90671	0.83269
1392.42	0.893634	0.912185	0.839467
1390.49	0.898126	0.908675	0.846253
1388.57	0.889466	0.892748	0.852767
1386.64	0.867248	0.86378	0.858622
1384.71	0.834451	0.829615	0.86302
1382.78	0.80052	0.80463	0.865011
1380.85	0.781171	0.797995	0.864038
1378.92	0.784892	0.805784	0.860685
1377	0.801349	0.81969	0.856463
1375.07	0.816452	0.838504	0.852434
1373.14	0.8304	0.862982	0.848741
1371.21	0.848614	0.888478	0.845336
1369.28	0.868076	0.909431	0.842383
1367.35	0.882581	0.92392	0.840181
1365.42	0.890583	0.933222	0.838879
1363.5	0.892914	0.939452	0.838437
1361.57	0.887631	0.943907	0.838725
1359.64	0.870372	0.947565	0.839342
1357.71	0.842466	0.951086	0.839738
1355.78	0.818872	0.954381	0.839601
1353.85	0.817435	0.957125	0.83894
1351.92	0.837915	0.959483	0.838089
1350	0.864777	0.962081	0.837855
1348.07	0.885991	0.965619	0.839153
1346.14	0.898782	0.97041	0.842402
1344.21	0.905232	0.976258	0.847479
1342.28	0.907962	0.98279	0.853984
1340.35	0.907143	0.989249	0.861366
1338.42	0.903399	0.994681	0.868815
1336.5	0.902549	0.998482	0.87555
1334.57	0.909651	1	0.881347
1332.64	0.921593	0.998642	0.886295
1330.71	0.932468	0.992935	0.890377
1328.78	0.940832	0.982613	0.893488
1326.85	0.948097	0.969005	0.895506
1324.92	0.9547	0.956008	0.896378
1323	0.959631	0.948793	0.896157
1321.07	0.961788	0.949874	0.894996
1319.14	0.960566	0.955376	0.8932
1317.21	0.955278	0.955437	0.891001
1315.28	0.944614	0.938744	0.888512
1313.35	0.92791	0.895516	0.886128
1311.42	0.909101	0.819044	0.884557
1309.5	0.897074	0.713201	0.884359
1307.57	0.897856	0.603546	0.885579
1305.64	0.908953	0.53001	0.887683
1303.71	0.923417	0.512777	0.890028
1301.78	0.935888	0.531811	0.892486
1299.85	0.944771	0.548713	0.895149
1297.92	0.951687	0.538495	0.897587
1296	0.958452	0.498579	0.899132
1294.07	0.964384	0.440498	0.899649
1292.14	0.967618	0.37865	0.89947
1290.21	0.968318	0.323113	0.898956
1288.28	0.968871	0.278527	0.898353
1286.35	0.970996	0.245393	0.897925
1284.42	0.974399	0.221125	0.898017
1282.5	0.978249	0.203034	0.898854
1280.57	0.982294	0.19117	0.900366
1278.64	0.986093	0.186544	0.90215
1276.71	0.988321	0.187704	0.903703
1274.78	0.987218	0.191371	0.904926
1272.85	0.981541	0.196518	0.906055
1270.92	0.972276	0.206044	0.907206
1269	0.963818	0.223923	0.908325
1267.07	0.960639	0.251726	0.909304
1265.14	0.961586	0.288018	0.910021
1263.21	0.960701	0.330058	0.910369
1261.28	0.955224	0.375289	0.910238
1259.35	0.950116	0.421474	0.909544
1257.42	0.951851	0.46621	0.908284
1255.5	0.960501	0.507054	0.906534
1253.57	0.971652	0.542153	0.904404
1251.64	0.982104	0.570426	0.90193
1249.71	0.990704	0.591671	0.899026
1247.78	0.996878	0.607171	0.895494
1245.85	1	0.620543	0.891073
1243.92	0.999825	0.636717	0.885745
1242	0.995114	0.658401	0.879741
1240.07	0.985991	0.684295	0.873344
1238.14	0.976112	0.711107	0.867063
1236.21	0.972036	0.736342	0.861585
1234.28	0.976041	0.75919	0.857357
1232.35	0.982285	0.779629	0.854403
1230.42	0.983014	0.797731	0.852492
1228.5	0.974253	0.813688	0.851317
1226.57	0.954223	0.827855	0.850673
1224.64	0.920717	0.840772	0.850551
1222.71	0.87075	0.853113	0.850937
1220.78	0.800349	0.865364	0.851647
1218.85	0.706816	0.877567	0.852488
1216.92	0.596243	0.889458	0.85324
1215	0.489108	0.900758	0.853317
1213.07	0.414174	0.911264	0.851908
1211.14	0.390939	0.920754	0.84845
1209.21	0.416476	0.929293	0.842576
1207.28	0.471856	0.937253	0.834052
1205.35	0.538	0.944417	0.823203
1203.42	0.602568	0.948603	0.811316
1201.5	0.658814	0.945217	0.800449
1199.57	0.704522	0.930684	0.792585
1197.64	0.741613	0.909146	0.788955
1195.71	0.773934	0.890981	0.790178
1193.78	0.803746	0.877301	0.796445
1191.85	0.830367	0.853568	0.806887
1189.92	0.852065	0.805465	0.819178
1188	0.868405	0.731073	0.830432
1186.07	0.880789	0.63679	0.838517
1184.14	0.891312	0.532403	0.842853
1182.21	0.90106	0.428554	0.844309
1180.28	0.9094	0.335151	0.844275
1178.35	0.914863	0.266837	0.84372
1176.42	0.915954	0.240726	0.842749
1174.5	0.910539	0.263352	0.840828
1172.57	0.89661	0.330607	0.837839
1170.64	0.877005	0.428515	0.835021
1168.71	0.862022	0.52991	0.834357
1166.78	0.861588	0.611287	0.836981
1164.85	0.874783	0.668054	0.842575
1162.92	0.892064	0.705683	0.850057
1161	0.9052	0.730035	0.858265
1159.07	0.910987	0.748258	0.866493
1157.14	0.911019	0.768324	0.874686
1155.21	0.911413	0.792542	0.882765
1153.28	0.917353	0.816326	0.890143
1151.35	0.927375	0.835428	0.896
1149.42	0.936808	0.849465	0.89962
1147.5	0.943694	0.859568	0.900648
1145.57	0.948748	0.866681	0.899456
1143.64	0.953013	0.87143	0.897289
1141.71	0.957057	0.874058	0.895594
1139.78	0.961074	0.874337	0.895105
1137.85	0.965067	0.871253	0.89562
1135.92	0.968953	0.862707	0.896387
1134	0.972538	0.846333	0.896754
1132.07	0.975296	0.820561	0.896512
1130.14	0.976277	0.78757	0.895923
1128.21	0.97492	0.756608	0.895778
1126.28	0.972726	0.738855	0.896914
1124.35	0.972902	0.738645	0.899454
1122.42	0.976768	0.753484	0.90295
1120.5	0.982036	0.778205	0.906906
1118.57	0.985659	0.805447	0.910739
1116.64	0.986369	0.82829	0.913678
1114.71	0.984093	0.845683	0.914968
1112.78	0.978522	0.86057	0.91394
1110.85	0.968251	0.873586	0.909919
1108.92	0.950283	0.883377	0.902119
1107	0.919907	0.889743	0.889707
1105.07	0.872055	0.893265	0.872175
1103.14	0.805672	0.895091	0.850076
1101.21	0.729609	0.89719	0.825727
1099.28	0.662295	0.900504	0.802996
1097.35	0.621353	0.90409	0.785755
1095.42	0.614767	0.906503	0.776249
1093.5	0.640894	0.90717	0.77462
1091.57	0.689565	0.906524	0.779513
1089.64	0.744388	0.905247	0.78891
1087.71	0.790796	0.903623	0.80064
1085.78	0.821701	0.901481	0.812725
1083.85	0.835682	0.898933	0.823681
1081.92	0.835565	0.896582	0.832707
1080	0.830401	0.895037	0.839685
1078.07	0.83169	0.894653	0.844948
1076.14	0.843249	0.89551	0.849135
1074.21	0.859255	0.897453	0.852948
1072.28	0.872817	0.900153	0.8569
1070.35	0.881557	0.903636	0.861517
1068.42	0.886555	0.908065	0.867218
1066.5	0.89049	0.913379	0.873843
1064.57	0.896498	0.919509	0.880965
1062.64	0.906091	0.926093	0.888316
1060.71	0.917623	0.932751	0.895685
1058.78	0.928169	0.939517	0.90293
1056.85	0.936556	0.946439	0.909948
1054.92	0.943462	0.953231	0.916631
1053	0.949629	0.959871	0.922945
1051.07	0.955061	0.966497	0.928937
1049.14	0.959359	0.97272	0.934661
1047.21	0.962289	0.9781	0.939931
1045.28	0.964288	0.982529	0.94449
1043.35	0.966332	0.986239	0.948047
1041.42	0.968987	0.989368	0.94973
1039.5	0.971783	0.99192	0.948167
1037.57	0.973631	0.993924	0.942339
1035.64	0.973748	0.99539	0.933456
1033.71	0.971384	0.996462	0.925955
1031.78	0.963995	0.996688	0.923595
1029.85	0.946718	0.994486	0.92538
1027.92	0.917392	0.990387	0.928258
1026	0.885586	0.988277	0.931068
1024.07	0.869821	0.990079	0.933924
1022.14	0.878187	0.99179	0.936451
1020.21	0.900257	0.987835	0.937561
1018.28	0.921813	0.976409	0.936739
1016.35	0.936764	0.963084	0.935525
1014.42	0.945504	0.957237	0.936779
1012.5	0.950916	0.961404	0.94152
1010.57	0.955903	0.967895	0.946694
1008.64	0.961427	0.961508	0.945726
1006.71	0.966667	0.916476	0.934236
1004.78	0.970863	0.827327	0.919854
1002.85	0.973939	0.758983	0.917149
1000.92	0.976046	0.780192	0.928387
998.996	0.977445	0.860858	0.943084
997.068	0.978172	0.929629	0.953756
995.139	0.977858	0.965219	0.960082
993.211	0.976457	0.979789	0.963688
991.282	0.975079	0.98375	0.965308
989.354	0.975267	0.980612	0.964685
987.425	0.9772	0.968698	0.961123
985.496	0.979772	0.943349	0.954875
983.568	0.982149	0.905882	0.948795
981.639	0.984122	0.875364	0.946342
979.711	0.98559	0.873027	0.947941
977.782	0.986474	0.893346	0.951641
975.854	0.986922	0.915461	0.95584
973.925	0.987201	0.932089	0.959866
971.996	0.987161	0.946166	0.96337
970.068	0.986042	0.958032	0.966074
968.139	0.982914	0.966224	0.9678
966.211	0.976662	0.969268	0.968402
964.282	0.966402	0.965627	0.967671
962.354	0.954369	0.955398	0.965736
960.425	0.946784	0.940691	0.963224
958.497	0.947736	0.924161	0.960812
956.568	0.954658	0.911152	0.959056
954.639	0.962796	0.909922	0.958111
952.711	0.970002	0.922996	0.957477
950.782	0.975944	0.942248	0.956705
948.854	0.980404	0.957323	0.95594
946.925	0.98337	0.964402	0.955768
944.997	0.985384	0.964648	0.957087
943.068	0.987095	0.960301	0.96052
941.139	0.988675	0.953771	0.965692
939.211	0.989899	0.948593	0.971603
937.282	0.990662	0.949397	0.97741
935.354	0.990946	0.957529	0.98254
933.425	0.990416	0.968855	0.986595
931.497	0.988652	0.978584	0.989391
929.568	0.985688	0.985156	0.991087
927.64	0.982298	0.989054	0.992167
925.711	0.979882	0.990989	0.993016
923.782	0.979561	0.991177	0.993811
921.854	0.981039	0.990753	0.994623
919.925	0.982961	0.988897	0.995423
917.997	0.984365	0.983829	0.996182
916.068	0.985061	0.97507	0.996666
914.14	0.985607	0.961455	0.996602
912.211	0.98695	0.940382	0.995948
910.282	0.989023	0.91158	0.99461
908.354	0.990706	0.88272	0.992618
906.425	0.991377	0.864054	0.990351
904.497	0.991157	0.856617	0.988119
902.568	0.990036	0.852533	0.985994
900.64	0.987874	0.84491	0.984101
898.711	0.985124	0.835784	0.982757
896.782	0.983172	0.836125	0.982213
894.854	0.983405	0.854505	0.982273
892.925	0.985742	0.885842	0.982502
890.997	0.988979	0.91761	0.982944
889.068	0.992303	0.943835	0.984188
887.14	0.995408	0.964773	0.986539
885.211	0.99782	0.980083	0.989567
883.283	0.999273	0.989674	0.992797
881.354	1	0.995309	0.996046
879.425	1.00009	0.998651	0.998726
877.497	0.999235	1	1
875.568	0.99746	0.999619	1.00009
873.64	0.995387	0.995882	0.999671
871.711	0.993833	0.989483	0.999595
869.783	0.993012	0.983496	0.999264
867.854	0.992586	0.981103	0.996576
865.925	0.992501	0.981546	0.989763
863.997	0.992947	0.98076	0.979089
862.068	0.993846	0.975896	0.966906
860.14	0.995052	0.96615	0.956065
858.211	0.99654	0.951111	0.947958
856.283	0.998259	0.930166	0.942132
854.354	0.999745	0.90227	0.937369
852.425	1	0.865889	0.93239
850.497	0.998666	0.818557	0.925756
848.568	0.993684	0.756235	0.916076
846.64	0.982866	0.673483	0.902697
844.711	0.961837	0.566473	0.885978
842.783	0.92557	0.443993	0.867152
840.854	0.874623	0.330984	0.848136
838.926	0.821528	0.244126	0.83172
836.997	0.786812	0.17915	0.821801
835.068	0.783023	0.132818	0.821402
833.14	0.804579	0.108196	0.829368
831.211	0.835679	0.101878	0.840854
829.283	0.864254	0.108951	0.851571
827.354	0.886354	0.129728	0.859879
825.426	0.902478	0.163798	0.865551
823.497	0.914494	0.204491	0.8685
821.568	0.924283	0.242994	0.868533
819.64	0.93287	0.276106	0.8662
817.711	0.940652	0.307165	0.864003
815.783	0.947753	0.34124	0.865648
813.854	0.953788	0.382395	0.873085
811.926	0.958396	0.435191	0.884696
809.997	0.962042	0.50299	0.897019
808.069	0.965511	0.581036	0.907457
806.14	0.969231	0.656503	0.915199
804.211	0.973153	0.718597	0.92097
802.283	0.976989	0.764322	0.926072
800.354	0.98052	0.796049	0.931207
798.426	0.983424	0.818059	0.936466
796.497	0.984893	0.834024	0.941688
794.569	0.984345	0.846257	0.94668
792.64	0.983136	0.855914	0.951708
790.711	0.983166	0.8633	0.957142
788.783	0.983087	0.868692	0.962681
786.854	0.978052	0.872484	0.967672
784.926	0.964949	0.874803	0.971781
782.997	0.949647	0.875893	0.974991
781.069	0.943528	0.876289	0.977413
779.14	0.948883	0.876096	0.978947
777.211	0.957356	0.875048	0.979451
775.283	0.963005	0.873104	0.979761
773.354	0.966574	0.870486	0.981059
771.426	0.969311	0.867411	0.982935
769.497	0.969515	0.864113	0.984
767.569	0.965309	0.860623	0.983852
765.64	0.958438	0.85646	0.982779
763.712	0.954299	0.851503	0.980882
761.783	0.957357	0.84607	0.978286
759.854	0.966363	0.840181	0.974839
757.926	0.97657	0.834001	0.970139
755.997	0.984942	0.828033	0.964383
754.069	0.991008	0.822969	0.958344
752.14	0.995082	0.820529	0.952908
750.212	0.99751	0.823858	0.949033
748.283	0.998998	0.834949	0.947364
746.354	1	0.850592	0.947398
744.426	0.999459	0.861433	0.947356
742.497	0.991422	0.856204	0.944373
740.569	0.960955	0.828076	0.934705
738.64	0.88686	0.777197	0.915619
736.712	0.779528	0.707874	0.8887
734.783	0.710903	0.632547	0.861709
732.854	0.734928	0.583766	0.845214
730.926	0.808298	0.594836	0.844879
728.997	0.862924	0.655332	0.857626
727.069	0.887085	0.720684	0.875651
725.14	0.900593	0.764476	0.892645
723.212	0.915	0.788218	0.906376
721.283	0.92765	0.799649	0.917523
719.355	0.929099	0.804053	0.927066
717.426	0.911013	0.803788	0.935148
715.497	0.878541	0.799611	0.941213
713.569	0.856501	0.792774	0.944452
711.64	0.862972	0.784839	0.944929
709.712	0.886403	0.7769	0.943856
707.783	0.908337	0.769416	0.942769
705.855	0.925607	0.762045	0.942909
703.926	0.940476	0.753777	0.944592
701.997	0.951561	0.743335	0.946945
700.069	0.957741	0.730181	0.948697
698.14	0.961051	0.718269	0.949218
696.212	0.964451	0.713604	0.948785
694.283	0.968623	0.714723	0.947804
692.355	0.972777	0.714459	0.946026
690.426	0.976439	0.709302	0.943337
688.498	0.979382	0.700185	0.941368
686.569	0.980907	0.689737	0.942831
684.64	0.979569	0.681027	0.94841
682.712	0.973202	0.675722	0.95589
680.783	0.958491	0.673788	0.962664
678.855	0.932297	0.673801	0.967676
676.926	0.898931	0.673513	0.97112
674.998	0.876616	0.671329	0.973278
673.069	0.880757	0.667306	0.974337
671.14	0.901056	0.662169	0.975228
669.212	0.911854	0.653722	0.976928
667.283	0.895252	0.640006	0.978117
665.355	0.872181	0.627194	0.977593
663.426	0.870176	0.619666	0.976852
661.498	0.889589	0.618339	0.975739
659.569	0.915714	0.622215	0.974124
657.64	0.936292	0.627859	0.974609
655.712	0.949978	0.633943	0.978423
653.783	0.958999	0.640881	0.982883
651.855	0.965021	0.648779	0.985261
649.926	0.968778	0.656651	0.985305
647.998	0.968304	0.659868	0.983935
646.069	0.960534	0.651269	0.981813
644.141	0.95033	0.633919	0.978476
642.212	0.94863	0.623158	0.972824
640.283	0.957119	0.623873	0.965823
638.355	0.967567	0.621862	0.960922
636.426	0.974867	0.607818	0.960528
634.498	0.979555	0.59078	0.964103
632.569	0.982848	0.580501	0.969471
630.641	0.985091	0.577415	0.974552
628.712	0.986142	0.580718	0.978409
626.783	0.985976	0.587063	0.980847
624.855	0.985209	0.591077	0.981687
622.926	0.984638	0.595021	0.981212
620.998	0.984345	0.604078	0.97941
619.069	0.984224	0.616507	0.974158
617.141	0.984575	0.627666	0.962676
615.212	0.985519	0.634088	0.946069
613.283	0.986627	0.628114	0.931091
611.355	0.98734	0.596457	0.925768
609.426	0.987812	0.53862	0.932505
607.498	0.988772	0.486383	0.946252
605.569	0.990587	0.478728	0.960264
603.641	0.992786	0.516573	0.971192
601.712	0.994392	0.568218	0.978278
599.784	0.994984	0.609736	0.982091
597.855	0.994753	0.638219	0.984325
595.926	0.993636	0.658694	0.985631
593.998	0.991863	0.675314	0.984947
592.069	0.990471	0.690752	0.981794
590.141	0.990068	0.705732	0.97721
588.212	0.990439	0.718564	0.972668
586.284	0.991089	0.726038	0.968935
584.355	0.9915	0.726108	0.96602
582.426	0.991915	0.720295	0.963968
580.498	0.993165	0.708345	0.963048
578.569	0.9954	0.688715	0.963361
576.641	0.998039	0.672476	0.965153
574.712	1	0.677035	0.968786
572.784	0.999967	0.701453	0.973698
570.855	0.998076	0.730853	0.978894
568.927	0.995895	0.758132	0.983296
566.998	0.993506	0.782937	0.985677
565.069	0.9906	0.802332	0.986523
563.141	0.987846	0.812644	0.987338
561.212	0.985933	0.814422	0.988348
559.284	0.985931	0.813857	0.989316
557.355	0.988308	0.819142	0.990363
555.427	0.991422	0.833631	0.990782
553.498	0.993712	0.850219	0.989239
551.569	0.995603	0.84943	0.986153
549.641	0.997745	0.80429	0.98316
547.712	1.00019	0.702957	0.981063
545.784	1.00259	0.576646	0.97993
543.855	1.00386	0.488021	0.979082
541.927	1.00393	0.477206	0.977816
539.998	1.00348	0.525187	0.976094
538.069	1.00235	0.567356	0.974015
536.141	1.00004	0.544435	0.971889
534.212	0.996957	0.46832	0.969933
532.284	0.994132	0.416626	0.968477
530.355	0.992733	0.430809	0.968035
528.427	0.992883	0.471479	0.968292
526.498	0.993576	0.49169	0.968485
524.57	0.994108	0.485816	0.967991
522.641	0.994763	0.461918	0.966714
520.712	0.995947	0.427686	0.966085
518.784	0.997353	0.40318	0.967521
516.855	0.998478	0.403347	0.970272
514.927	0.999413	0.422364	0.973132
512.998	1	0.455373	0.975914
511.07	0.999337	0.505311	0.978222
509.141	0.996198	0.565979	0.979613
507.212	0.991344	0.621067	0.980192
505.284	0.984501	0.656711	0.980303
503.355	0.97259	0.667139	0.980531
501.427	0.954204	0.654666	0.981046
499.498	0.937163	0.632172	0.981632
497.57	0.933019	0.617346	0.982489
495.641	0.942385	0.620261	0.983486
493.712	0.955883	0.640446	0.984218
491.784	0.966584	0.671204	0.985078
489.855	0.973303	0.704816	0.986445
487.927	0.976624	0.7365	0.987928
485.998	0.977461	0.764751	0.98947
484.07	0.976687	0.789207	0.991466
482.141	0.972643	0.809676	0.993169
480.213	0.961612	0.826702	0.99316
478.284	0.943066	0.840957	0.99136
476.355	0.924468	0.852943	0.988362
474.427	0.917816	0.863773	0.984742
472.498	0.926629	0.87329	0.982194
470.57	0.941849	0.880811	0.981724
468.641	0.954671	0.888554	0.982105
466.713	0.964185	0.898488	0.982741
464.784	0.971976	0.90987	0.984459
462.855	0.978618	0.921686	0.987307
460.927	0.983842	0.930972	0.989686
458.998	0.987276	0.934527	0.990713
457.07	0.98967	0.93524	0.991693
455.141	0.991633	0.937721	0.993016
453.213	0.993386	0.942127	0.994528
451.284	0.995336	0.946864	0.996882
449.356	0.996466	0.951958	0.998758
447.427	0.995888	0.959322	0.998678
445.498	0.994423	0.967993	0.997076
443.57	0.992714	0.973853	0.994391
441.641	0.991262	0.976471	0.991908
439.713	0.990929	0.97862	0.99151
437.784	0.991442	0.982444	0.993169
435.856	0.991925	0.989075	0.995805
433.927	0.992196	0.996309	0.998263
431.998	0.992478	1	0.999349
430.07	0.993454	0.999647	1
428.141	0.994464	0.994875	0.999507
426.213	0.994392	0.985354	0.997399
424.284	0.995321	0.973916	0.995031
422.356	0.998213	0.961708	0.992954
420.427	1.00036	0.947487	0.991074
418.498	0.999525	0.936716	0.990887
416.57	0.995229	0.934601	0.991796
414.641	0.987948	0.935571	0.991608
412.713	0.981146	0.935759	0.991201
410.784	0.978092	0.940428	0.992311
408.856	0.979857	0.952393	0.995399
406.927	0.984175	0.96542	0.999256
404.999	0.985605	0.97333	0.999464
403.07	0.982676	0.97705	0.994763
401.141	0.984462	0.984106	0.992836
399.213	1	1	1

## Sheet: fig. 2b
Fig. 2b
Subtracted_Data X2	Normalized1	Normalized2	Normalized3
	Py	TpDPP	TpDPP-Py-COF
2000.61	0.0907692	0.0938089	0.078118
1999.08	0.0767222	0.0795235	0.0704731
1997.54	0.0663533	0.0657772	0.073232
1996.01	0.0618097	0.07732	0.114902
1994.48	0.0786055	0.081347	0.0504404
1992.95	0.0810654	0.0952785	0.0496492
1991.42	0.0585349	0.108524	0.165518
1989.88	0.0546451	0.1047	0.104592
1988.35	0.0395601	0.0370656	0.064884
1986.82	0.0424587	0.0619249	0.0675803
1985.28	0.0305045	0.0915521	0.133847
1983.75	0.0591213	0.0949096	0.118845
1982.21	0.0631983	0.0512151	0.121489
1980.68	0.0668437	0.0624263	0.0746954
1979.14	0.0236035	0.0317144	0.140848
1977.61	0.0603689	0.0569024	0.0975661
1976.07	0.0789532	0.0950282	0.121314
1974.54	0.0628178	0.0381116	0.0815405
1973	0.0759117	0.0493289	0.158133
1971.46	0.0724555	0.0452235	0.0971644
1969.93	0.0461233	0.0635888	0.0150413
1968.39	0.0471791	0.0363468	0.049216
1966.85	0.0182805	0.035318	0.1221
1965.31	0.0448775	0.00469778	0.117423
1963.78	0.0669518	0.0621795	0.0704568
1962.24	0.0621915	0.0611546	0.0798228
1960.7	0.0386573	0.0485749	0.103242
1959.16	0.0555546	0.0737299	0.10199
1957.62	0.0557127	0.0186823	0.121828
1956.08	0.0431083	0.030589	0.0431252
1954.54	0.0174275	0.0275481	0.101612
1953	0.00910647	0.0326616	0.0862022
1951.46	0.0415932	0.0258928	0.102424
1949.92	0.045142	0.0737798	0.122137
1948.38	0.0380815	0.0425754	0.0750537
1946.83	0.0454691	0.0731396	0.084197
1945.29	0.0219167	0.0799472	0.160071
1943.75	0.0342155	0.056909	0.0602949
1942.2	0.0375176	0.0287966	0.0939862
1940.66	0.0382462	0.0162936	0.138188
1939.12	0.0468835	0.0458269	0.112167
1937.57	0.0618211	0.0177427	0.1423
1936.03	0.06809	0.0167763	0.0987409
1934.48	0.0589639	0.0567978	0.0692297
1932.94	0.0661858	0.0876612	0.0818142
1931.39	0.0507552	0.0680662	0.118938
1929.85	0.0310567	0.0410343	0.0508837
1928.3	0.0345351	0.00657116	0.11253
1926.76	0.0515677	0.0526543	0.104072
1925.21	0.0577046	0.0381662	0.127146
1923.66	0.0541272	0.0510818	0.10468
1922.12	0.057378	0.0558778	0.110237
1920.57	0.0624399	0.0694629	0.0772841
1919.02	0.073151	0.0502576	0.138851
1917.47	0.078846	0.0195716	0.116406
1915.92	0.0740927	0.0497132	0.177938
1914.37	0.079146	0.0511305	0.06105
1912.82	0.0896319	0.039715	0.0596157
1911.28	0.0838155	0.0627426	0.117618
1909.72	0.101753	0.0786714	0.0742183
1908.17	0.0859295	0.040257	0.125196
1906.62	0.102052	0.0423482	0.109758
1905.07	0.0966692	0.0882925	0.150215
1903.52	0.0999099	0.0539446	0.120794
1901.97	0.08847	0.0961547	0.157722
1900.42	0.0984167	0.0661994	0.103854
1898.87	0.0896457	0.0864763	0.0883925
1897.31	0.105228	0.115167	0.0764136
1895.76	0.104012	0.0815138	0.137692
1894.21	0.101524	0.0738092	0.184975
1892.65	0.106904	0.100455	0.124108
1891.1	0.103361	0.111599	0.0632442
1889.54	0.0940879	0.0732502	0.0860433
1887.99	0.0973523	0.0840508	0.0983494
1886.44	0.106883	0.0871039	0.0235093
1884.88	0.115458	0.102935	0.056662
1883.32	0.112785	0.0481243	0.124598
1881.77	0.126986	0.09791	0.0949744
1880.21	0.103425	0.0854745	0.190667
1878.66	0.0914372	0.0817779	0.108779
1877.1	0.124943	0.0696764	0.0686618
1875.54	0.119431	0.0982271	0.150312
1873.98	0.102375	0.0740231	0.134511
1872.43	0.113302	0.0410919	0.233463
1870.87	0.132174	0.128369	0.123739
1869.31	0.120647	0.0776354	0.132238
1867.75	0.12766	0.0839708	0.171999
1866.19	0.106726	0.113113	0.100541
1864.63	0.094697	0.0865472	0.150692
1863.07	0.0808788	0.0619977	0.131349
1861.51	0.10283	0.102168	0.205763
1859.95	0.104045	0.0846494	0.113498
1858.39	0.0970162	0.0403154	0.149694
1856.83	0.0807962	0.0760821	0.133819
1855.27	0.102113	0.0552036	0.072848
1853.71	0.106411	0.12376	0.133309
1852.14	0.0951788	0.10353	0.0688986
1850.58	0.0965268	0.0993713	0.0981332
1849.02	0.0809804	0.071437	0.099626
1847.45	0.107365	0.0793141	0.0768606
1845.89	0.0800073	0.0865079	0.106083
1844.33	0.0883403	0.0776302	0.183793
1842.76	0.07272	0.0366372	0.105613
1841.2	0.0521514	0.06654	0.145199
1839.63	0.0517417	0.0636552	0.13976
1838.07	0.0710558	0.058754	0.193162
1836.5	0.0414448	0.0598578	0.0908139
1834.94	0.0641326	0.0552687	0.106136
1833.37	0.0462399	0.0439882	0.121445
1831.8	0.0489041	0.0397122	0.0917819
1830.23	0.0695833	0.0297487	0.127815
1828.67	0.0603459	0.0474817	0.153453
1827.1	0.061013	0.0384941	0.113403
1825.53	0.0170465	0.0458457	0.0768137
1823.96	0.0420399	0.0188193	0.0402261
1822.39	0.0630264	0.0601614	0.0761675
1820.83	0.0689617	0.0731274	0.146607
1819.26	0.0441839	0.0440668	0.147953
1817.69	0.0626396	0.079664	0.0975054
1816.12	0.0201106	0.0672446	0.0608622
1814.55	0.0479236	0.0578124	0.0552632
1812.97	0.0351617	0.0716839	0.111731
1811.4	0.0628588	0.0342482	0.0957308
1809.83	0.0496833	0.000806618	0.155566
1808.26	0.0674974	0.0652263	0.146409
1806.69	0.0693457	0.0693642	0.0717519
1805.12	0.0718249	0.088123	0.13148
1803.54	0.0761938	0.0775826	0.0878108
1801.97	0.0690197	0.07734	0.123348
1800.4	0.075069	0.0667724	0.148511
1798.82	0.0598248	0.0824553	0.032488
1797.25	0.0696509	0.0911348	0.0885774
1795.67	0.0520054	0.132359	0.0585864
1794.1	0.0721029	0.115741	0.0698664
1792.53	0.0669368	0.0532772	0.177427
1790.95	0.0858711	0.0695268	0.164558
1789.37	0.0737915	0.0821011	0.113856
1787.8	0.0811968	0.0797161	0.118156
1786.22	0.0815838	0.099551	0.14993
1784.64	0.101127	0.0954721	0.0648558
1783.07	0.0785885	0.0990083	0.0862957
1781.49	0.0917402	0.0952308	0.135191
1779.91	0.0672245	0.0755233	0.135984
1778.33	0.0618587	0.0723838	0.0681123
1776.75	0.0771985	0.0659155	0.134119
1775.18	0.0697394	0.0713632	0.0971499
1773.6	0.0882036	0.0711611	0.0876395
1772.02	0.0575428	0.0725995	0.105572
1770.44	0.0674305	0.0299798	0.171504
1768.86	0.0591363	0.0860227	0.185983
1767.28	0.0689102	0.104954	0.12162
1765.69	0.093503	0.0907686	0.0949865
1764.11	0.0771624	0.0520911	0.119762
1762.53	0.0828463	0.0679947	0.0691739
1760.95	0.0724555	0.104711	0.0665613
1759.37	0.106297	0.0765913	0.0947744
1757.78	0.0762895	0.0726003	0.0647892
1756.2	0.0745493	0.0507491	0.120389
1754.62	0.0706156	0.0910128	0.12807
1753.03	0.0785605	0.0803698	0.135758
1751.45	0.0944164	0.0905247	0.129773
1749.87	0.0643149	0.10033	0.0930253
1748.28	0.0653644	0.062577	0.124681
1746.7	0.0546395	0.139359	0.0948097
1745.11	0.0589051	0.103895	0.181152
1743.52	0.0740918	0.106043	0.0898083
1741.94	0.0579392	0.0883855	0.124902
1740.35	0.074665	0.070721	0.0848631
1738.76	0.0593361	0.0474451	0.102898
1737.18	0.0642856	0.0439435	0.0765634
1735.59	0.0758791	0.051964	0.101447
1734	0.0456676	0.0431631	0.160453
1732.41	0.0586964	0.068612	0.117107
1730.82	0.0726449	0.0736162	0.131771
1729.24	0.0525016	0.062799	0.115751
1727.65	0.0481441	0.0493393	0.0724749
1726.06	0.0462697	0.0951158	0.100802
1724.47	0.0650451	0.0806407	0.0643794
1722.88	0.058889	0.0556305	0.136998
1721.29	0.035808	0.0559442	0.144871
1719.7	0.030985	0.059862	0.176581
1718.1	0.0328937	0.0690247	0.082304
1716.51	0.0863307	0.0850732	0.0493365
1714.92	0.0508725	0.0534497	0.0776342
1713.33	0.016867	0.0816247	0.071887
1711.73	0.0321942	0.0348788	0.140967
1710.14	0.0323718	0.0649897	0.0399539
1708.55	0.0527352	0.0684783	0.0953724
1706.96	0.0377565	0.0506148	0.0895533
1705.36	0.0477242	0.0777096	0.121097
1703.77	0.00280298	0.047357	0.0438646
1702.17	0.041413	0.0845845	0.112716
1700.58	0.0409793	0.0716012	0.0864067
1698.98	0.0404294	0.0645131	0.141576
1697.38	0.0199047	0.103313	0.115211
1695.79	0.0244047	0.0814464	0.0956148
1694.19	0.0342703	0.0861198	0.0963577
1692.59	0.0368874	0.0612922	0.107248
1691	0.0256477	0.0869066	0.124885
1689.4	0.0135796	0.0679591	0.057702
1687.8	0.0228934	0.0709442	0.115966
1686.2	0.00524154	0.0889731	0.116547
1684.6	0.0448982	0.0984726	0.0662609
1683.01	0.041176	0.0824344	0.110839
1681.41	0.0226937	0.123311	0.0943908
1679.81	0.0468349	0.119677	0.0948539
1678.21	0.0588957	0.0977224	0.112217
1676.61	0.0605352	0.114994	0.112616
1675	0.0295914	0.124075	0.167138
1673.4	0.0448523	0.13412	0.147161
1671.8	0.0567104	0.138268	0.164378
1670.2	0.0414673	0.0911217	0.137588
1668.6	0.0554987	0.129541	0.0837262
1667	0.0417212	0.0774964	0.0940959
1665.39	0.0490714	0.106412	0.117952
1663.79	0.045516	0.116375	0.0741814
1662.19	0.0378571	0.0643317	0.111489
1660.58	0.046579	0.0951522	0.141994
1658.98	0.0252672	0.0884433	0.101534
1657.37	0.0303159	0.093137	0.0779424
1655.77	0.0418586	0.0828221	0.101588
1654.16	0.0640045	0.0845581	0.138689
1652.56	0.0149165	0.0745515	0.0745091
1650.95	0.0345256	0.0795227	0.111522
1649.34	0.043767	0.0538649	0.134985
1647.74	0.058675	0.0640245	0.0639747
1646.13	0.0641486	0.0647272	0.107568
1644.52	0.0391435	0.0331957	0.0466034
1642.91	0.0566768	0.0852953	0.059743
1641.31	0.0672469	0.0651364	0.0660801
1639.7	0.104314	0.0618881	0.0622493
1638.09	0.0799341	0.0365165	0.118974
1636.48	0.0794926	0.0732422	0.08134
1634.87	0.128305	0.0452557	0.0975146
1633.26	0.159593	0.069591	0.110249
1631.65	0.177468	0.0285982	0.0926245
1630.04	0.156934	0.0733676	0.122027
1628.43	0.171585	0.0518543	0
1626.82	0.21843	0.0452746	0.059512
1625.21	0.194004	0.0727712	0.11892
1623.59	0.279494	0.0606494	0.0370703
1621.98	0.359863	0.0569576	0.0795104
1620.37	0.498368	0.0723958	0.0849137
1618.75	0.642477	0.0446794	0.130558
1617.14	0.837406	0.0454986	0.105608
1615.53	0.929288	0.0398222	0.110828
1613.91	1	0.0811336	0.139488
1612.3	0.994041	0.0339509	0.124461
1610.68	0.995996	0.0622636	0.119458
1609.07	0.980208	0.0396994	0.0372645
1607.45	0.935041	0.0262009	0.122737
1605.84	0.864603	0.0447491	0.097494
1604.22	0.74736	0.0606879	0.0889894
1602.6	0.607236	0.0410106	0.10727
1600.99	0.491714	0.0239187	0.0987169
1599.37	0.394244	0.00197079	0.0901495
1597.75	0.329203	0.0236805	0.0849226
1596.13	0.317276	0.0259694	0.103128
1594.51	0.288565	0.0447326	0.13806
1592.9	0.372273	0.0240479	0.176321
1591.28	0.542431	0.0359965	0.0907629
1589.66	0.774012	0.0253167	0.182549
1588.04	0.867351	0.0411154	0.190687
1586.42	0.804203	0.0601267	0.118582
1584.79	0.640894	0.0574904	0.193617
1583.17	0.446125	0.0654973	0.16168
1581.55	0.321216	0.0876898	0.213318
1579.93	0.226017	0.0821191	0.214842
1578.31	0.176789	0.0710594	0.16295
1576.69	0.162309	0.081602	0.241345
1575.06	0.127014	0.10664	0.189529
1573.44	0.0838328	0.122312	0.181164
1571.82	0.0908259	0.120568	0.0994234
1570.19	0.102012	0.105286	0.227953
1568.57	0.100213	0.137033	0.199693
1566.95	0.0409324	0.123029	0.084784
1565.32	0.0694723	0.140256	0.0933405
1563.69	0.0488689	0.151031	0.115278
1562.07	0.0668832	0.178531	0.137256
1560.44	0.066843	0.220814	0.0559863
1558.82	0.0629681	0.189407	0.078074
1557.19	0.0206587	0.195316	0.136842
1555.56	0.0464602	0.239482	0.129044
1553.93	0.0578668	0.242153	0.151266
1552.31	0.0392709	0.269567	0.166876
1550.68	0.0389486	0.251658	0.192518
1549.05	0.019587	0.276158	0.211551
1547.42	0.0435188	0.295505	0.144155
1545.79	0.0346276	0.291077	0.14335
1544.16	0.0395283	0.349252	0.175849
1542.53	0.0605392	0.358932	0.241628
1540.9	0.048342	0.401336	0.307435
1539.27	0.051241	0.395594	0.363302
1537.64	0.0191305	0.407495	0.422524
1536.01	0.0598885	0.47166	0.34562
1534.38	0.0495498	0.547016	0.361773
1532.74	0.0447815	0.5297	0.510752
1531.11	0.0483086	0.59411	0.487152
1529.48	0.0753887	0.698221	0.629518
1527.85	0.0759773	0.738858	0.606019
1526.21	0.0916197	0.813744	0.672134
1524.58	0.120587	0.889877	0.648753
1522.94	0.170747	0.901633	0.718261
1521.31	0.173623	0.940906	0.830882
1519.67	0.177601	1	0.771211
1518.04	0.187828	0.969175	0.887201
1516.4	0.164337	0.983141	0.867407
1514.77	0.11623	0.995501	1
1513.13	0.0970808	0.937526	0.933962
1511.49	0.0778256	0.865513	0.924279
1509.85	0.0880029	0.82389	0.898116
1508.22	0.0806212	0.726698	0.875332
1506.58	0.0416838	0.672349	0.839389
1504.94	0.0741763	0.589286	0.856431
1503.3	0.0784301	0.498918	0.678467
1501.66	0.0968597	0.468917	0.675826
1500.02	0.0856576	0.384681	0.620373
1498.38	0.118222	0.340045	0.515448
1496.74	0.1117	0.297344	0.470086
1495.1	0.110585	0.25817	0.358757
1493.46	0.121111	0.214871	0.293762
1491.82	0.100124	0.19773	0.255264
1490.18	0.0784101	0.156059	0.272947
1488.54	0.067328	0.127471	0.198299
1486.89	0.0369198	0.0902966	0.169927
1485.25	0.052609	0.113013	0.128436
1483.61	0.0454495	0.115024	0.126592
1481.96	0.0315245	0.0925236	0.0951406
1480.32	0.0552195	0.0569864	0.116496
1478.68	0.0541658	0.0593304	0.108249
1477.03	0.0250659	0.0798075	0.136302
1475.38	0.0159023	0.0846925	0.0688924
1473.74	0.00208031	0.0774937	0.123407
1472.09	0.0121868	0.0874663	0.0561514
1470.45	0.0353754	0.092986	0.0745602
1468.8	0.0155957	0.0854768	0.0634059
1467.15	0.0312584	0.0916326	0.0786348
1465.51	0.0238186	0.0695195	0.153119
1463.86	0.0195412	0.0820301	0.128976
1462.21	0.0121141	0.123109	0.12791
1460.56	0.0379921	0.101325	0.126897
1458.91	0.0390835	0.0865345	0.0996444
1457.27	0.0447354	0.0968152	0.197296
1455.62	0.0664533	0.128027	0.173417
1453.97	0.0547025	0.182376	0.261243
1452.32	0.0571203	0.186926	0.276841
1450.66	0.0809984	0.152805	0.3614
1449.01	0.0782311	0.191588	0.360632
1447.36	0.0483376	0.228137	0.392708
1445.71	0.0605949	0.240598	0.382156
1444.06	0.0536269	0.276806	0.558569
1442.41	0.0698024	0.302868	0.633287
1440.75	0.0698575	0.347595	0.694883
1439.1	0.0680824	0.337554	0.75975
1437.45	0.0561936	0.320242	0.677162
1435.79	0.0464747	0.255173	0.702729
1434.14	0.0505	0.229983	0.590746
1432.48	0.0609792	0.216189	0.554135
1430.83	0.0682336	0.166681	0.51755
1429.17	0.0544178	0.144693	0.467897
1427.52	0.0357973	0.137252	0.359373
1425.86	0.0621105	0.0846402	0.329413
1424.21	0.0542089	0.0702698	0.224241
1422.55	0.0489772	0.0786419	0.142004
1420.89	0.0507972	0.0857489	0.16768
1419.23	0.0448279	0.0417234	0.134506
1417.57	0.0338627	0.0576732	0.0621252
1415.92	0.0202952	0.0666764	0.0877728
1414.26	0.0523914	0.0674763	0.0905307
1412.6	0.074506	0.0585013	0.0638811
1410.94	0.0722245	0.0416499	0.0731364
1409.28	0.0405913	0.0348933	0.0627821
1407.62	0.0525038	0.0486237	0.081777
1405.96	0.0567428	0.0554177	0.0322224
1404.3	0.0716987	0.0467755	0.0707254
1402.63	0.0709364	0.0371935	0.0733047
1400.97	0.093307	0.0430436	0.0660647
1399.31	0.075733	0.0287468	0.0490085
1397.65	0.0487241	0.0229541	0.0938331
1395.99	0.0465338	0.0253448	0.044106
1394.32	0.0187303	0.00697472	0.127904
1392.66	0.0372669	0.00245076	0.0390133
1390.99	0.0306904	0.0296845	0.0803485
1389.33	0.056441	0.0644503	0.0467491
1387.67	0.0648223	0.0671454	0.0749513
1386	0.0769612	0.0968603	0.112857
1384.33	0.101379	0.0888668	0.137689
1382.67	0.180378	0.125787	0.188485
1381	0.243984	0.164888	0.265227
1379.34	0.289434	0.221236	0.244372
1377.67	0.256836	0.265004	0.431485
1376	0.191484	0.322873	0.426769
1374.33	0.172876	0.429024	0.542211
1372.66	0.131717	0.56147	0.547141
1371	0.105219	0.664069	0.642949
1369.33	0.142133	0.686682	0.706215
1367.66	0.142347	0.629991	0.766174
1365.99	0.114091	0.573639	0.751441
1364.32	0.163341	0.488803	0.730195
1362.65	0.169292	0.4015	0.70244
1360.98	0.168427	0.322376	0.606574
1359.3	0.221201	0.298073	0.578801
1357.63	0.261416	0.255938	0.489432
1355.96	0.284637	0.256065	0.464884
1354.29	0.299367	0.205822	0.398205
1352.62	0.272157	0.188128	0.325053
1350.94	0.22563	0.165125	0.297245
1349.27	0.199649	0.146195	0.272664
1347.6	0.157713	0.140711	0.222178
1345.92	0.146368	0.12929	0.226706
1344.25	0.120547	0.10725	0.176211
1342.57	0.0890326	0.0886526	0.106313
1340.9	0.0664092	0.099415	0.20135
1339.22	0.0512927	0.0848814	0.186404
1337.54	0.0352085	0.0956339	0.135892
1335.87	0.0406063	0.0804775	0.175871
1334.19	0.038827	0.111811	0.122123
1332.51	0.0482792	0.116302	0.149138
1330.84	0.013267	0.108313	0.134146
1329.16	0.0417296	0.138985	0.219235
1327.48	0.0233804	0.146884	0.242946
1325.8	0.0311086	0.162878	0.253726
1324.12	0.0343263	0.243042	0.25804
1322.44	0.0350021	0.226603	0.323631
1320.76	0.0167297	0.221067	0.282762
1319.08	0.0367919	0.244796	0.296716
1317.4	0.031425	0.228354	0.346117
1315.72	0.0390386	0.203823	0.372931
1314.04	0.011229	0.188943	0.373954
1312.36	0.0180945	0.182153	0.333097
1310.67	0.0432272	0.149859	0.324462
1308.99	0.0211851	0.159548	0.31583
1307.31	0.0161429	0.147778	0.271793
1305.62	0.0225995	0.138184	0.327543
1303.94	0.0257458	0.150026	0.306049
1302.25	0.0198031	0.147878	0.28135
1300.57	0.0281967	0.152867	0.247018
1298.88	0.0225076	0.151327	0.222353
1297.2	0.0440772	0.144193	0.278069
1295.51	0.0208193	0.144193	0.250205
1293.83	0.0120892	0.120915	0.273771
1292.14	0.0493924	0.12711	0.175264
1290.45	0.0316177	0.120268	0.224547
1288.77	0.0486103	0.110011	0.228864
1287.08	0.0193633	0.0858011	0.262082
1285.39	0.0487334	0.101884	0.21827
1283.7	0.065315	0.059079	0.232247
1282.01	0.098439	0.0639916	0.194903
1280.32	0.104807	0.0332762	0.208907
1278.63	0.158879	0.032601	0.200474
1276.94	0.160121	0.0473953	0.131151
1275.25	0.210709	0.0572215	0.138798
1273.56	0.243932	0.0317588	0.16889
1271.87	0.324024	0.0319745	0.0996755
1270.18	0.51936	0.0318709	0.187452
1268.49	0.699716	0.0246451	0.143922
1266.79	0.848814	0.0220495	0.151655
1265.1	0.862336	0.0172808	0.201015
1263.41	0.77947	0.0458757	0.15118
1261.71	0.641999	0.0441713	0.120586
1260.02	0.510183	0.0186742	0.0868325
1258.33	0.440331	0.0222036	0.0755043
1256.63	0.380581	0.0192366	0.121753
1254.94	0.403473	0.0286051	0.126456
1253.24	0.436713	0.00771668	0.0960328
1251.55	0.448561	0.0142826	0.0528705
1249.85	0.397383	0.010963	0.0736335
1248.15	0.375063	0.0150323	0.0688671
1246.46	0.302794	0.0104538	0.0800915
1244.76	0.219704	0.029596	0.129638
1243.06	0.167994	0.00125972	0.118554
1241.36	0.132965	0.00465308	0.107495
1239.66	0.107608	0.0255859	0.0677538
1237.96	0.0777311	0.0163156	0.107768
1236.27	0.0544111	0.0298156	0.0585087
1234.56	0.0530831	0.0223634	0.111279
1232.87	0.0557703	0.0278228	0.103486
1231.16	0.021993	0.022803	0.124376
1229.46	0.0111668	0.0386844	0.132518
1227.76	0.0176477	0.0280958	0.131105
1226.06	0.0333731	0.0663778	0.139242
1224.36	0.0187701	0.046225	0.137822
1222.66	0.0253431	0.0294444	0.0854813
1220.95	0.017891	0.0353887	0.106331
1219.25	0.0337336	0.0477627	0.0762684
1217.54	0.0154002	0.0401526	0.0557468
1215.84	0.0208392	0.0546326	0.0606526
1214.14	0.0138153	0.0442254	0.0623584
1212.43	0.0336457	0.0454655	0.0545083
1210.73	0.0243636	0.0405503	0.0752315
1209.02	0.0233446	0.0288704	0.0609798
1207.31	0.0167472	0.0331229	0.0530577
1205.61	0.0203414	0.0330619	0.0768579
1203.9	0.0255132	0.0127513	0.0783963
1202.19	0.0285869	0.0221557	0.0481656
1200.49	0.0203799	0.0208125	0.0401193
1198.78	0.0275714	0.0317022	0.0637554
1197.07	0.0272511	0	0.0556274
1195.36	0.0440546	0.0344229	0.0855078
1193.65	0.0400158	0.02259	0.064618
1191.94	0.0564712	0.0235954	0.0563739
1190.23	0.0781541	0.0466089	0.117796
1188.52	0.0876884	0.0163695	0.0904611
1186.81	0.162654	0.027103	0.0726021
1185.1	0.134197	0.0185513	0.0578819
1183.39	0.165466	0.0053999	0.0621253
1181.67	0.173789	0.0127109	0.0884848
1179.96	0.182123	0.00839049	0.0546855
1178.25	0.165313	0.0184102	0.112601
1176.54	0.150257	0.0131379	0.0945613
1174.82	0.0874392	0.0313587	0.0638556
1173.11	0.0539367	0.0233016	0.0963569
1171.39	0.0415426	0.0246897	0.163581
1169.68	0.03407	0.025753	0.142287
1167.96	0.018906	0.0335071	0.158888
1166.25	0	0.0369688	0.0965127
1164.53	0.0133291	0.0489461	0.109925
1162.82	0.0435798	0.0273683	0.104377
1161.1	0.0192076	0.0386928	0.0735741
1159.38	0.0270532	0.0362817	0.0806357
1157.66	0.0310561	0.0466443	0.0845306
1155.95	0.0498594	0.0338373	0.101028
1154.23	0.0186149	0.0365428	0.101743
1152.51	0.0366595	0.0550542	0.0898384
1150.79	0.0370382	0.0345829	0.0558673
1149.07	0.0394428	0.0323547	0.0597073
1147.35	0.0244873	0.0535273	0.0666829
1145.63	0.0346888	0.0381757	0.0893891
1143.91	0.0398143	0.023721	0.0585491
1142.19	0.0255784	0.0314404	0.100109
1140.46	0.0517282	0.0199883	0.0629644
1138.74	0.0163386	0.0404202	0.126506
1137.02	0.028513	0.0100933	0.117662
1135.3	0.0369586	0.0347236	0.0647866
1133.57	0.0151437	0.029869	0.0842405
1131.85	0.0484193	0.0210471	0.0911045
1130.13	0.0453097	0.0170611	0.0916734
1128.4	0.0309205	0.0185141	0.0796683
1126.68	0.03933	0.0144825	0.108498
1124.95	0.0353123	0.00254388	0.0713594
1123.23	0.0234684	0.0193887	0.0781858
1121.5	0.0369893	0.0368075	0.0661663
1119.77	0.0248961	0.00116087	0.05414
1118.05	0.029744	0.0179207	0.0546533
1116.32	0.0496091	0.0379803	0.0833784
1114.59	0.0422496	0.0262096	0.0524866
1112.86	0.042932	0.00654893	0.0466696
1111.13	0.0625366	0.0337911	0.0878512
1109.41	0.059326	0.00168439	0.0725846
1107.68	0.0621428	0.0406683	0.0447734
1105.95	0.0464566	0.0275857	0.085867
1104.22	0.0728649	0.0280953	0.092477
1102.49	0.0683655	0.0146757	0.0427138
1100.76	0.0552957	0.0387221	0.0868649
1099.03	0.0659815	0.0152921	0.0934345
1097.29	0.0725723	0.0344522	0.0624534
1095.56	0.0547717	0.0254925	0.075278
1093.83	0.069476	0.0243691	0.07872
1092.1	0.0622718	0.0516069	0.0696628
1090.36	0.0416493	0.0359522	0.0731226
1088.63	0.0448442	0.0374874	0.067217
1086.89	0.0441399	0.0245229	0.0956923
1085.16	0.04639	0.0299465	0.0991773
1083.42	0.0628187	0.0567613	0.121409
1081.69	0.0591721	0.088371	0.168617
1079.95	0.0302331	0.0590639	0.147145
1078.22	0.052555	0.059287	0.172503
1076.48	0.0430241	0.0667255	0.19162
1074.74	0.0334027	0.0687242	0.195142
1073.01	0.0446871	0.0375832	0.201792
1071.27	0.0359227	0.044979	0.248979
1069.53	0.0244062	0.0716215	0.159008
1067.79	0.0240006	0.0564106	0.187506
1066.05	0.0391578	0.0610506	0.150575
1064.31	0.0343738	0.0750005	0.135475
1062.57	0.0376489	0.0693862	0.139075
1060.83	0.0166309	0.0739852	0.152023
1059.09	0.00888785	0.0644445	0.136961
1057.35	0.0298627	0.0834453	0.21527
1055.61	0.0319523	0.0904102	0.184664
1053.87	0.0164962	0.114182	0.206957
1052.12	0.00757024	0.125623	0.191932
1050.38	0.0369956	0.139751	0.27019
1048.64	0.0250107	0.174574	0.255176
1046.89	0.0207825	0.187468	0.252606
1045.15	0.0187207	0.213549	0.305966
1043.41	0.0332078	0.208118	0.346886
1041.66	0.0387827	0.221873	0.319479
1039.92	0.0158729	0.220927	0.335556
1038.17	0.0345695	0.207987	0.317491
1036.42	0.0301778	0.195048	0.259103
1034.68	0.0369304	0.166831	0.296922
1032.93	0.0407397	0.119455	0.238581
1031.18	0.0295156	0.106832	0.220585
1029.44	0.0507779	0.0861288	0.218106
1027.69	0.0161189	0.0540589	0.156746
1025.94	0.0386776	0.0638927	0.216268
1024.19	0.0282771	0.0432059	0.148755
1022.44	0.0375957	0.0335931	0.161807
1020.69	0.037846	0.0398309	0.119122
1018.94	0.0478049	0.0302208	0.132186
1017.19	0.0588847	0.0337649	0.111204
1015.44	0.0511	0.0334227	0.124275
1013.69	0.064144	0.00828609	0.100223
1011.94	0.0415598	0.0142225	0.0885587
1010.18	0.0527092	0.0219483	0.117101
1008.43	0.0468981	0.00340142	0.0961743
1006.68	0.0601088	0.00515836	0.112349
1004.93	0.0618273	0.00781049	0.12234
1003.17	0.0665568	0.00240797	0.0798162
1001.42	0.0549118	0.0184817	0.0651118
999.662	0.0254933	0.00950262	0.0442414

## Sheet: Fig. 2c
Fig. 2c
ppm	Intensity
-94.8958	-1132190000
-94.8005	-1115880000
-94.7053	-1089350000
-94.61	-1054780000
-94.5147	-1003420000
-94.4195	-931021000
-94.3242	-855055000
-94.2289	-800044000
-94.1337	-765382000
-94.0384	-727008000
-93.9431	-680200000
-93.8479	-661910000
-93.7526	-708876000
-93.6574	-800644000
-93.5621	-868186000
-93.4668	-862691000
-93.3716	-796883000
-93.2763	-714059000
-93.181	-641129000
-93.0858	-588330000
-92.9905	-570845000
-92.8952	-595018000
-92.8	-626914000
-92.7047	-610969000
-92.6094	-533815000
-92.5142	-442881000
-92.4189	-380956000
-92.3236	-324096000
-92.2284	-215788000
-92.1331	-53355100
-92.0378	96090400
-91.9426	172229000
-91.8473	181721000
-91.752	165535000
-91.6568	136891000
-91.5615	85839900
-91.4662	30526900
-91.371	19173000
-91.2757	68696700
-91.1804	132506000
-91.0852	151770000
-90.9899	120915000
-90.8946	79369900
-90.7994	51653600
-90.7041	25372700
-90.6088	-13836700
-90.5136	-58851300
-90.4183	-106113000
-90.323	-177043000
-90.2278	-287197000
-90.1325	-405848000
-90.0372	-476969000
-89.942	-484263000
-89.8467	-470640000
-89.7514	-480856000
-89.6562	-502817000
-89.5609	-483178000
-89.4656	-389627000
-89.3704	-237019000
-89.2751	-58001000
-89.1798	124150000
-89.0846	284181000
-88.9893	381588000
-88.894	386076000
-88.7988	313851000
-88.7035	218583000
-88.6082	141789000
-88.513	85885100
-88.4177	40013100
-88.3224	14075100
-88.2272	31003000
-88.1319	93813100
-88.0366	178336000
-87.9414	257397000
-87.8461	315614000
-87.7508	339456000
-87.6556	315997000
-87.5603	257553000
-87.465	211076000
-87.3698	215288000
-87.2745	247570000
-87.1792	238172000
-87.084	149112000
-86.9887	21281600
-86.8934	-73643100
-86.7982	-114457000
-86.7029	-139486000
-86.6076	-180834000
-86.5124	-224082000
-86.4171	-249322000
-86.3218	-284725000
-86.2266	-382762000
-86.1313	-543325000
-86.0361	-690875000
-85.9408	-743644000
-85.8455	-690474000
-85.7503	-585967000
-85.655	-485816000
-85.5597	-410941000
-85.4645	-368759000
-85.3692	-375052000
-85.2739	-433781000
-85.1787	-510206000
-85.0834	-549703000
-84.9881	-526988000
-84.8929	-463825000
-84.7976	-396852000
-84.7023	-343248000
-84.6071	-304428000
-84.5118	-285602000
-84.4165	-290029000
-84.3213	-296914000
-84.226	-268236000
-84.1307	-190526000
-84.0355	-98599700
-83.9402	-41617700
-83.8449	-27366200
-83.7497	-14710100
-83.6544	34425500
-83.5591	107876000
-83.4639	158101000
-83.3686	157468000
-83.2733	125607000
-83.1781	101641000
-83.0828	102354000
-82.9875	114827000
-82.8923	119793000
-82.797	106992000
-82.7017	67920600
-82.6065	-9559490
-82.5112	-125330000
-82.4159	-249599000
-82.3207	-336159000
-82.2254	-361509000
-82.1301	-346906000
-82.0349	-335147000
-81.9396	-346498000
-81.8443	-362580000
-81.7491	-352231000
-81.6538	-304608000
-81.5585	-233422000
-81.4633	-158519000
-81.368	-95302000
-81.2727	-58352200
-81.1775	-56975800
-81.0822	-77194400
-80.9869	-80755100
-80.8917	-40409900
-80.7964	24873300
-80.7011	66610400
-80.6059	63115400
-80.5106	42633200
-80.4153	39179000
-80.3201	41113000
-80.2248	6592700
-80.1295	-73277800
-80.0343	-150975000
-79.939	-169217000
-79.8437	-112016000
-79.7485	-852288
-79.6532	134829000
-79.5579	259342000
-79.4627	323389000
-79.3674	299646000
-79.2721	234709000
-79.1769	228330000
-79.0816	333204000
-78.9863	493359000
-78.8911	607261000
-78.7958	636274000
-78.7005	617734000
-78.6053	580904000
-78.51	499545000
-78.4147	346919000
-78.3195	158213000
-78.2242	-578048
-78.129	-108383000
-78.0337	-194320000
-77.9384	-272930000
-77.8432	-316335000
-77.7479	-301303000
-77.6526	-246344000
-77.5574	-178313000
-77.4621	-91677300
-77.3668	24641700
-77.2716	138032000
-77.1763	193342000
-77.081	184743000
-76.9858	167468000
-76.8905	184370000
-76.7952	214274000
-76.7	216066000
-76.6047	194368000
-76.5094	183939000
-76.4142	183663000
-76.3189	151361000
-76.2236	70171900
-76.1284	-20336000
-76.0331	-80228200
-75.9378	-124697000
-75.8426	-189971000
-75.7473	-261228000
-75.652	-276684000
-75.5568	-208756000
-75.4615	-106699000
-75.3662	-39473900
-75.271	-18874000
-75.1757	-5818240
-75.0804	16518000
-74.9852	6675520
-74.8899	-86117300
-74.7946	-250807000
-74.6994	-406833000
-74.6041	-468231000
-74.5088	-411851000
-74.4136	-284120000
-74.3183	-146141000
-74.223	-17796500
-74.1278	120633000
-74.0325	276831000
-73.9372	413084000
-73.842	478179000
-73.7467	465522000
-73.6514	419002000
-73.5562	376540000
-73.4609	328890000
-73.3656	251516000
-73.2704	161780000
-73.1751	113531000
-73.0798	130083000
-72.9846	170095000
-72.8893	180879000
-72.794	171196000
-72.6988	202741000
-72.6035	306132000
-72.5082	429633000
-72.413	488753000
-72.3177	455997000
-72.2224	380892000
-72.1272	320314000
-72.0319	268996000
-71.9366	173289000
-71.8414	4619330
-71.7461	-199514000
-71.6508	-369807000
-71.5556	-462789000
-71.4603	-472856000
-71.365	-402619000
-71.2698	-250548000
-71.1745	-36672400
-71.0792	182029000
-70.984	346924000
-70.8887	446535000
-70.7934	511679000
-70.6982	560081000
-70.6029	566351000
-70.5077	499146000
-70.4124	371238000
-70.3171	228998000
-70.2219	94790800
-70.1266	-55833800
-70.0313	-248054000
-69.9361	-453594000
-69.8408	-600199000
-69.7455	-634754000
-69.6503	-568473000
-69.555	-461710000
-69.4597	-373958000
-69.3645	-328993000
-69.2692	-316572000
-69.1739	-316763000
-69.0787	-320489000
-68.9834	-329345000
-68.8881	-339616000
-68.7929	-333485000
-68.6976	-292374000
-68.6023	-217457000
-68.5071	-130494000
-68.4118	-55069900
-68.3165	-5090940
-68.2213	8628290
-68.126	-24339500
-68.0307	-98580600
-67.9355	-183166000
-67.8402	-242593000
-67.7449	-266032000
-67.6497	-262991000
-67.5544	-232267000
-67.4591	-155822000
-67.3639	-33219800
-67.2686	95195500
-67.1733	179093000
-67.0781	206284000
-66.9828	202062000
-66.8875	183066000
-66.7923	134296000
-66.697	40828800
-66.6017	-76081900
-66.5065	-172550000
-66.4112	-224414000
-66.3159	-239846000
-66.2207	-233440000
-66.1254	-207241000
-66.0301	-163638000
-65.9349	-121434000
-65.8396	-103960000
-65.7443	-113210000
-65.6491	-124349000
-65.5538	-106453000
-65.4585	-46062500
-65.3633	44857500
-65.268	136594000
-65.1727	198453000
-65.0775	215732000
-64.9822	192979000
-64.8869	138682000
-64.7917	50544800
-64.6964	-75250200
-64.6011	-219983000
-64.5059	-339614000
-64.4106	-396015000
-64.3153	-388677000
-64.2201	-349859000
-64.1248	-311250000
-64.0295	-280813000
-63.9343	-247516000
-63.839	-197735000
-63.7437	-126627000
-63.6485	-45747500
-63.5532	13896900
-63.4579	16632600
-63.3627	-46254100
-63.2674	-140030000
-63.1721	-212334000
-63.0769	-239435000
-62.9816	-240877000
-62.8864	-246028000
-62.7911	-254709000
-62.6958	-238718000
-62.6006	-177665000
-62.5053	-83179500
-62.41	12866400
-62.3148	84966300
-62.2195	125217000
-62.1242	137670000
-62.029	133300000
-61.9337	130691000
-61.8384	151569000
-61.7432	207768000
-61.6479	292060000
-61.5526	382177000
-61.4574	450808000
-61.3621	471882000
-61.2668	427392000
-61.1716	321715000
-61.0763	191870000
-60.981	92412700
-60.8858	57798300
-60.7905	77026200
-60.6952	108303000
-60.6	117593000
-60.5047	99526500
-60.4094	65053300
-60.3142	21094200
-60.2189	-30651900
-60.1236	-81619700
-60.0284	-114540000
-59.9331	-116845000
-59.8378	-92553400
-59.7426	-61014800
-59.6473	-47347400
-59.552	-70558500
-59.4568	-128870000
-59.3615	-189334000
-59.2662	-199830000
-59.171	-126849000
-59.0757	10680100
-58.9804	148157000
-58.8852	221910000
-58.7899	213742000
-58.6946	154752000
-58.5994	91116700
-58.5041	47259800
-58.4088	17140200
-58.3136	-15234800
-58.2183	-50789800
-58.123	-72937000
-58.0278	-70745400
-57.9325	-60026400
-57.8372	-72310800
-57.742	-118927000
-57.6467	-172894000
-57.5514	-194232000
-57.4562	-169257000
-57.3609	-114929000
-57.2656	-47284600
-57.1704	35779100
-57.0751	128208000
-56.9798	185064000
-56.8846	143791000
-56.7893	-12179300
-56.694	-221135000
-56.5988	-388121000
-56.5035	-463512000
-56.4082	-471495000
-56.313	-463838000
-56.2177	-458447000
-56.1224	-431488000
-56.0272	-362228000
-55.9319	-269797000
-55.8366	-199065000
-55.7414	-177970000
-55.6461	-197512000
-55.5508	-228796000
-55.4556	-245739000
-55.3603	-228335000
-55.2651	-161279000
-55.1698	-49380500
-55.0745	66927200
-54.9793	131206000
-54.884	119286000
-54.7887	62999500
-54.6935	18305700
-54.5982	14127200
-54.5029	37735700
-54.4077	60192600
-54.3124	60959400
-54.2171	32370000
-54.1219	-17689100
-54.0266	-59024600
-53.9313	-53710000
-53.8361	3450240
-53.7408	64447600
-53.6455	63826700
-53.5503	-24887000
-53.455	-176015000
-53.3597	-344028000
-53.2645	-487112000
-53.1692	-562904000
-53.0739	-537109000
-52.9787	-420642000
-52.8834	-279953000
-52.7881	-180649000
-52.6929	-124069000
-52.5976	-63538900
-52.5023	19976500
-52.4071	91208000
-52.3118	119698000
-52.2165	131722000
-52.1213	173027000
-52.026	238455000
-51.9307	277029000
-51.8355	265029000
-51.7402	233606000
-51.6449	207152000
-51.5497	148920000
-51.4544	5739520
-51.3591	-202839000
-51.2639	-377775000
-51.1686	-434549000
-51.0733	-382844000
-50.9781	-300556000
-50.8828	-247345000
-50.7875	-223934000
-50.6923	-205812000
-50.597	-187002000
-50.5017	-178025000
-50.4065	-176409000
-50.3112	-159847000
-50.2159	-112318000
-50.1207	-47791100
-50.0254	-1817980
-49.9301	-1731650
-49.8349	-47809300
-49.7396	-119637000
-49.6443	-192906000
-49.5491	-248124000
-49.4538	-272181000
-49.3585	-263180000
-49.2633	-234860000
-49.168	-206778000
-49.0727	-184003000
-48.9775	-150819000
-48.8822	-88763400
-48.7869	4042940
-48.6917	115598000
-48.5964	232264000
-48.5011	335736000
-48.4059	394852000
-48.3106	383493000
-48.2153	315413000
-48.1201	243787000
-48.0248	209708000
-47.9295	200661000
-47.8343	177857000
-47.739	138395000
-47.6437	126786000
-47.5485	180753000
-47.4532	286816000
-47.358	399980000
-47.2627	488250000
-47.1674	540951000
-47.0722	550489000
-46.9769	515033000
-46.8816	456475000
-46.7864	406130000
-46.6911	362868000
-46.5958	289253000
-46.5006	166226000
-46.4053	33175100
-46.31	-51362500
-46.2148	-81660100
-46.1195	-111886000
-46.0242	-189191000
-45.929	-302385000
-45.8337	-404917000
-45.7384	-466328000
-45.6432	-482688000
-45.5479	-452297000
-45.4526	-371212000
-45.3574	-257899000
-45.2621	-160946000
-45.1668	-125754000
-45.0716	-156071000
-44.9763	-213813000
-44.881	-252254000
-44.7858	-245488000
-44.6905	-193984000
-44.5952	-115262000
-44.5	-34022200
-44.4047	24274200
-44.3094	39056100
-44.2142	2863300
-44.1189	-68412800
-44.0236	-133605000
-43.9284	-146071000
-43.8331	-89135800
-43.7378	4591550
-43.6426	74800500
-43.5473	79184400
-43.452	20020800
-43.3568	-68672800
-43.2615	-152290000
-43.1662	-214586000
-43.071	-257153000
-42.9757	-290307000
-42.8804	-324411000
-42.7852	-365550000
-42.6899	-417728000
-42.5946	-485800000
-42.4994	-567189000
-42.4041	-636383000
-42.3088	-649265000
-42.2136	-580847000
-42.1183	-461775000
-42.023	-363121000
-41.9278	-334262000
-41.8325	-361218000
-41.7372	-393420000
-41.642	-402779000
-41.5467	-401149000
-41.4514	-402328000
-41.3562	-389577000
-41.2609	-337140000
-41.1656	-254981000
-41.0704	-191565000
-40.9751	-186177000
-40.8798	-230748000
-40.7846	-288747000
-40.6893	-343764000
-40.594	-413510000
-40.4988	-513008000
-40.4035	-618416000
-40.3082	-681328000
-40.213	-676985000
-40.1177	-627060000
-40.0224	-572286000
-39.9272	-532262000
-39.8319	-497697000
-39.7367	-452418000
-39.6414	-390562000
-39.5461	-316021000
-39.4509	-240587000
-39.3556	-186597000
-39.2603	-176650000
-39.1651	-208249000
-39.0698	-245606000
-38.9745	-249928000
-38.8793	-216288000
-38.784	-169829000
-38.6887	-128943000
-38.5935	-89962900
-38.4982	-53020200
-38.4029	-42977000
-38.3077	-85798800
-38.2124	-172439000
-38.1171	-267401000
-38.0219	-354298000
-37.9266	-453123000
-37.8313	-583508000
-37.7361	-727588000
-37.6408	-846158000
-37.5455	-923152000
-37.4503	-973886000
-37.355	-1008660000
-37.2597	-1009210000
-37.1645	-954380000
-37.0692	-857469000
-36.9739	-759129000
-36.8787	-681711000
-36.7834	-604221000
-36.6881	-490041000
-36.5929	-332332000
-36.4976	-164128000
-36.4023	-28760800
-36.3071	48531600
-36.2118	61722000
-36.1165	16197400
-36.0213	-63933800
-35.926	-128629000
-35.8307	-127427000
-35.7355	-57121900
-35.6402	25300900
-35.5449	52700200
-35.4497	10297800
-35.3544	-60301400
-35.2591	-112824000
-35.1639	-133547000
-35.0686	-127450000
-34.9733	-96038200
-34.8781	-50959400
-34.7828	-33553500
-34.6875	-87545700
-34.5923	-206310000
-34.497	-330192000
-34.4017	-407412000
-34.3065	-441070000
-34.2112	-464669000
-34.1159	-490258000
-34.0207	-502844000
-33.9254	-495862000
-33.8301	-486118000
-33.7349	-493189000
-33.6396	-525642000
-33.5443	-588863000
-33.4491	-679866000
-33.3538	-763891000
-33.2585	-784729000
-33.1633	-725686000
-33.068	-646138000
-32.9727	-626003000
-32.8775	-673711000
-32.7822	-714881000
-32.6869	-677075000
-32.5917	-562703000
-32.4964	-430218000
-32.4011	-328369000
-32.3059	-267178000
-32.2106	-234410000
-32.1154	-214231000
-32.0201	-196431000
-31.9248	-190340000
-31.8296	-226744000
-31.7343	-323353000
-31.639	-448342000
-31.5438	-542761000
-31.4485	-584963000
-31.3532	-607799000
-31.258	-640265000
-31.1627	-659395000
-31.0674	-625571000
-30.9722	-547779000
-30.8769	-481064000
-30.7816	-464390000
-30.6864	-492922000
-30.5911	-553349000
-30.4958	-650164000
-30.4006	-778962000
-30.3053	-902385000
-30.21	-982333000
-30.1148	-1023040000
-30.0195	-1054310000
-29.9242	-1078590000
-29.829	-1064720000
-29.7337	-997864000
-29.6384	-908417000
-29.5432	-838007000
-29.4479	-794511000
-29.3526	-754509000
-29.2574	-696651000
-29.1621	-618171000
-29.0668	-529278000
-28.9716	-446865000
-28.8763	-385689000
-28.781	-339759000
-28.6858	-280167000
-28.5905	-191804000
-28.4952	-108498000
-28.4	-86465000
-28.3047	-136586000
-28.2094	-205504000
-28.1142	-236174000
-28.0189	-227740000
-27.9236	-218847000
-27.8284	-231218000
-27.7331	-258588000
-27.6378	-302305000
-27.5426	-379236000
-27.4473	-480000000
-27.352	-547652000
-27.2568	-527706000
-27.1615	-435151000
-27.0662	-350809000
-26.971	-347156000
-26.8757	-428762000
-26.7804	-545817000
-26.6852	-649554000
-26.5899	-723165000
-26.4946	-768959000
-26.3994	-788244000
-26.3041	-787605000
-26.2088	-796932000
-26.1136	-857633000
-26.0183	-975236000
-25.923	-1089900000
-25.8278	-1116640000
-25.7325	-1025610000
-25.6372	-871207000
-25.542	-732935000
-25.4467	-643231000
-25.3514	-590581000
-25.2562	-575130000
-25.1609	-619917000
-25.0656	-717478000
-24.9704	-802055000
-24.8751	-807066000
-24.7798	-738311000
-24.6846	-664672000
-24.5893	-643540000
-24.494	-679566000
-24.3988	-748353000
-24.3035	-823680000
-24.2083	-872516000
-24.113	-859056000
-24.0177	-781447000
-23.9225	-687579000
-23.8272	-629622000
-23.7319	-613484000
-23.6367	-614739000
-23.5414	-630047000
-23.4461	-678868000
-23.3509	-756260000
-23.2556	-820712000
-23.1603	-841945000
-23.0651	-833444000
-22.9698	-822568000
-22.8745	-814934000
-22.7793	-808985000
-22.684	-817923000
-22.5887	-842263000
-22.4935	-838837000
-22.3982	-763065000
-22.3029	-642208000
-22.2077	-561068000
-22.1124	-559121000
-22.0171	-580938000
-21.9219	-554544000
-21.8266	-484461000
-21.7313	-427902000
-21.6361	-402759000
-21.5408	-372058000
-21.4455	-318224000
-21.3503	-280107000
-21.255	-296158000
-21.1597	-351367000
-21.0645	-411707000
-20.9692	-481697000
-20.8739	-586288000
-20.7787	-707784000
-20.6834	-784364000
-20.5881	-778924000
-20.4929	-718518000
-20.3976	-653725000
-20.3023	-603826000
-20.2071	-557036000
-20.1118	-502249000
-20.0165	-436782000
-19.9213	-354475000
-19.826	-252104000
-19.7307	-149176000
-19.6355	-84199300
-19.5402	-85095000
-19.4449	-148739000
-19.3497	-246923000
-19.2544	-345017000
-19.1591	-421962000
-19.0639	-486357000
-18.9686	-568873000
-18.8733	-681523000
-18.7781	-786622000
-18.6828	-829364000
-18.5875	-807200000
-18.4923	-782213000
-18.397	-809221000
-18.3017	-873802000
-18.2065	-925699000
-18.1112	-954621000
-18.0159	-993915000
-17.9207	-1050370000
-17.8254	-1073840000
-17.7301	-1019990000
-17.6349	-916129000
-17.5396	-832303000
-17.4443	-795988000
-17.3491	-764861000
-17.2538	-685774000
-17.1585	-556494000
-17.0633	-420145000
-16.968	-316274000
-16.8727	-251114000
-16.7775	-207627000
-16.6822	-172015000
-16.587	-149699000
-16.4917	-157274000
-16.3964	-194693000
-16.3012	-227338000
-16.2059	-210682000
-16.1106	-142838000
-16.0154	-82145900
-15.9201	-96549300
-15.8248	-195759000
-15.7296	-323270000
-15.6343	-413686000
-15.539	-448013000
-15.4438	-455572000
-15.3485	-476866000
-15.2532	-528286000
-15.158	-589135000
-15.0627	-614631000
-14.9674	-572074000
-14.8722	-475771000
-14.7769	-381848000
-14.6816	-339716000
-14.5864	-351040000
-14.4911	-380045000
-14.3958	-393712000
-14.3006	-380480000
-14.2053	-339970000
-14.11	-277091000
-14.0148	-209952000
-13.9195	-165786000
-13.8242	-159884000
-13.729	-189043000
-13.6337	-249779000
-13.5384	-345088000
-13.4432	-459660000
-13.3479	-544472000
-13.2526	-551102000
-13.1574	-480820000
-13.0621	-380722000
-12.9668	-288798000
-12.8716	-200005000
-12.7763	-91562900
-12.681	35573700
-12.5858	150647000
-12.4905	215336000
-12.3952	202614000
-12.3	109822000
-12.2047	-28416000
-12.1094	-150078000
-12.0142	-211305000
-11.9189	-222077000
-11.8236	-219539000
-11.7284	-209823000
-11.6331	-163335000
-11.5378	-74930500
-11.4426	1443580
-11.3473	4026180
-11.252	-65559100
-11.1568	-150549000
-11.0615	-213621000
-10.9662	-273706000
-10.871	-362154000
-10.7757	-469567000
-10.6804	-555529000
-10.5852	-596222000
-10.4899	-600526000
-10.3946	-583178000
-10.2994	-541108000
-10.2041	-460015000
-10.1088	-333158000
-10.0136	-171407000
-9.91831	-4171580
-9.82305	128816000
-9.72778	199778000
-9.63251	215104000
-9.53725	208607000
-9.44198	205670000
-9.34672	198497000
-9.25145	161755000
-9.15618	86122200
-9.06092	-11786100
-8.96565	-107326000
-8.87038	-183193000
-8.77512	-226429000
-8.67985	-223136000
-8.58459	-166716000
-8.48932	-70684700
-8.39405	31384000
-8.29879	100674000
-8.20352	110670000
-8.10825	56515500
-8.01299	-46997800
-7.91772	-174921000
-7.82246	-300865000
-7.72719	-401034000
-7.63192	-460003000
-7.53666	-482310000
-7.44139	-495551000
-7.34612	-527395000
-7.25086	-570828000
-7.15559	-580169000
-7.06033	-514033000
-6.96506	-383129000
-6.86979	-248605000
-6.77453	-172324000
-6.67926	-172362000
-6.58399	-222198000
-6.48873	-280067000
-6.39346	-314122000
-6.2982	-309076000
-6.20293	-260897000
-6.10766	-169932000
-6.0124	-41759200
-5.91713	101798000
-5.82186	218141000
-5.7266	267748000
-5.63133	253231000
-5.53607	224438000
-5.4408	229475000
-5.34553	263637000
-5.25027	280684000
-5.155	252802000
-5.05973	202061000
-4.96447	168405000
-4.8692	163821000
-4.77394	168555000
-4.67867	158500000
-4.5834	122598000
-4.48814	65645200
-4.39287	13077000
-4.2976	4657280
-4.20234	58193300
-4.10707	138313000
-4.01181	186690000
-3.91654	192700000
-3.82127	210259000
-3.72601	286241000
-3.63074	390450000
-3.53547	441425000
-3.44021	391524000
-3.34494	260048000
-3.24968	90477700
-3.15441	-85634600
-3.05914	-231535000
-2.96388	-293146000
-2.86861	-243922000
-2.77334	-131713000
-2.67808	-46807900
-2.58281	-38509800
-2.48755	-84006000
-2.39228	-138504000
-2.29701	-185170000
-2.20175	-221963000
-2.10648	-228570000
-2.01121	-180758000
-1.91595	-93597300
-1.82068	-22841700
-1.72542	-15124900
-1.63015	-72088100
-1.53488	-169565000
-1.43962	-295093000
-1.34435	-451115000
-1.24908	-628132000
-1.15382	-791680000
-1.05855	-901830000
-0.963285	-941284000
-0.868019	-922158000
-0.772753	-867392000
-0.677486	-786915000
-0.58222	-673343000
-0.486954	-524133000
-0.391688	-366716000
-0.296421	-251996000
-0.201155	-214043000
-0.105889	-238406000
-0.0106225	-277073000
0.0846437	-292795000
0.17991	-281653000
0.275176	-256170000
0.370442	-221746000
0.465709	-176842000
0.560975	-125565000
0.656241	-77962600
0.751507	-40828500
0.846774	-17219800
0.94204	-12615100
1.03731	-31085700
1.13257	-64282400
1.22784	-93862300
1.32311	-108895000
1.41837	-113562000
1.51364	-113041000
1.6089	-99477100
1.70417	-60872800
1.79944	-940032
1.8947	58830900
1.98997	98259100
2.08524	114334000
2.1805	117518000
2.27577	117909000
2.37103	117138000
2.4663	109292000
2.56157	86855700
2.65683	49513900
2.7521	11025200
2.84737	-5308100
2.94263	15670100
3.0379	64134300
3.13316	105960000
3.22843	102425000
3.3237	35168000
3.41896	-80081600
3.51423	-201028000
3.6095	-285443000
3.70476	-318333000
3.80003	-315312000
3.89529	-298569000
3.99056	-272342000
4.08583	-225271000
4.18109	-152224000
4.27636	-64249200
4.37163	24790800
4.46689	113302000
4.56216	209256000
4.65742	319046000
4.75269	445264000
4.84796	589389000
4.94322	745914000
5.03849	894404000
5.13376	1008380000
5.22902	1077990000
5.32429	1119730000
5.41955	1160810000
5.51482	1218650000
5.61009	1297100000
5.70535	1393010000
5.80062	1496510000
5.89589	1589000000
5.99115	1654670000
6.08642	1698700000
6.18168	1746610000
6.27695	1819800000
6.37222	1916980000
6.46748	2025460000
6.56275	2146880000
6.65802	2302870000
6.75328	2514290000
6.84855	2780690000
6.94381	3082240000
7.03908	3395970000
7.13435	3705610000
7.22961	3999520000
7.32488	4267480000
7.42015	4503180000
7.51541	4707530000
7.61068	4887050000
7.70594	5051460000
7.80121	5216710000
7.89648	5409350000
7.99174	5659380000
8.08701	5978360000
8.18228	6340010000
8.27754	6687460000
8.37281	6968610000
8.46807	7171300000
8.56334	7326330000
8.65861	7477000000
8.75387	7643280000
8.84914	7808850000
8.94441	7936120000
9.03967	7995010000
9.13494	7986160000
9.2302	7942340000
9.32547	7903690000
9.42074	7885850000
9.516	7872780000
9.61127	7843540000
9.70654	7801720000
9.8018	7769860000
9.89707	7756070000
9.99233	7738720000
10.0876	7692900000
10.1829	7626580000
10.2781	7580860000
10.3734	7594540000
10.4687	7676040000
10.5639	7811820000
10.6592	7994330000
10.7545	8232790000
10.8497	8532850000
10.945	8865860000
11.0403	9163630000
11.1355	9357040000
11.2308	9434600000
11.3261	9463420000
11.4213	9538370000
11.5166	9700460000
11.6119	9911010000
11.7071	10112900000
11.8024	10307400000
11.8977	10556700000
11.9929	10917500000
12.0882	11394200000
12.1835	11964000000
12.2787	12620800000
12.374	13371200000
12.4693	14190800000
12.5645	15009800000
12.6598	15748900000
12.7551	16356700000
12.8503	16809400000
12.9456	17091500000
13.0409	17195900000
13.1361	17138300000
13.2314	16955100000
13.3267	16683100000
13.4219	16347000000
13.5172	15965000000
13.6125	15552700000
13.7077	15115600000
13.803	14642600000
13.8983	14114400000
13.9935	13516400000
14.0888	12844800000
14.184	12109700000
14.2793	11337400000
14.3746	10563200000
14.4698	9809200000
14.5651	9072690000
14.6604	8346300000
14.7556	7647290000
14.8509	7013590000
14.9462	6465410000
15.0414	5982280000
15.1367	5528280000
15.232	5093280000
15.3272	4697000000
15.4225	4354440000
15.5178	4051220000
15.613	3757860000
15.7083	3459510000
15.8036	3164450000
15.8988	2888670000
15.9941	2639130000
16.0894	2408700000
16.1846	2180600000
16.2799	1940760000
16.3752	1695360000
16.4704	1478020000
16.5657	1330040000
16.661	1264960000
16.7562	1253360000
16.8515	1246120000
16.9468	1212730000
17.042	1157180000
17.1373	1103730000
17.2326	1073730000
17.3278	1072190000
17.4231	1084730000
17.5184	1082970000
17.6136	1041950000
17.7089	962765000
17.8042	876969000
17.8994	820696000
17.9947	802700000
18.09	803922000
18.1852	809770000
18.2805	833521000
18.3758	899417000
18.471	1007870000
18.5663	1130500000
18.6616	1242960000
18.7568	1351920000
18.8521	1480720000
18.9474	1635140000
19.0426	1796810000
19.1379	1950430000
19.2332	2102980000
19.3284	2267950000
19.4237	2442150000
19.519	2614040000
19.6142	2791650000
19.7095	3001560000
19.8048	3249400000
19.9	3493550000
19.9953	3676130000
20.0906	3781720000
20.1858	3854160000
20.2811	3952260000
20.3764	4098060000
20.4716	4272080000
20.5669	4447310000
20.6622	4615850000
20.7574	4788480000
20.8527	4983900000
20.948	5221710000
21.0432	5513720000
21.1385	5854400000
21.2338	6227200000
21.329	6628610000
21.4243	7080740000
21.5196	7611400000
21.6148	8225720000
21.7101	8909570000
21.8053	9659730000
21.9006	10493800000
21.9959	11420200000
22.0911	12410000000
22.1864	13413600000
22.2817	14405600000
22.3769	15399500000
22.4722	16418400000
22.5675	17465900000
22.6627	18531900000
22.758	19614300000
22.8533	20715900000
22.9485	21818500000
23.0438	22870400000
23.1391	23797400000
23.2343	24519400000
23.3296	24957100000
23.4249	25045700000
23.5201	24760100000
23.6154	24129300000
23.7107	23218900000
23.8059	22102200000
23.9012	20853000000
23.9965	19557200000
24.0917	18306700000
24.187	17169300000
24.2823	16170300000
24.3775	15308600000
24.4728	14576200000
24.5681	13945900000
24.6633	13351100000
24.7586	12710800000
24.8539	11998600000
24.9491	11278700000
25.0444	10656200000
25.1397	10187100000
25.2349	9841310000
25.3302	9549410000
25.4255	9269480000
25.5207	9005180000
25.616	8774960000
25.7113	8583540000
25.8065	8424820000
25.9018	8298330000
25.9971	8211650000
26.0923	8166510000
26.1876	8147140000
26.2829	8124780000
26.3781	8077000000
26.4734	8007380000
26.5687	7947770000
26.6639	7935930000
26.7592	7985410000
26.8545	8078160000
26.9497	8190250000
27.045	8322330000
27.1403	8496540000
27.2355	8720520000
27.3308	8962170000
27.4261	9171020000
27.5213	9326350000
27.6166	9458050000
27.7119	9616760000
27.8071	9829590000
27.9024	10090100000
27.9977	10383100000
28.0929	10701800000
28.1882	11036100000
28.2835	11361400000
28.3787	11660400000
28.474	11957600000
28.5693	12311200000
28.6645	12754800000
28.7598	13251200000
28.8551	13719000000
28.9503	14105800000
29.0456	14428200000
29.1409	14741700000
29.2361	15082700000
29.3314	15445900000
29.4267	15801200000
29.5219	16117600000
29.6172	16368800000
29.7124	16533000000
29.8077	16594000000
29.903	16544200000
29.9982	16384200000
30.0935	16127900000
30.1888	15803000000
30.284	15433000000
30.3793	15012600000
30.4746	14516400000
30.5698	13950100000
30.6651	13384000000
30.7604	12911200000
30.8556	12560900000
30.9509	12267800000
31.0462	11936000000
31.1414	11526400000
31.2367	11068400000
31.332	10601100000
31.4272	10128200000
31.5225	9633180000
31.6178	9116360000
31.713	8601100000
31.8083	8114190000
31.9036	7674260000
31.9988	7290790000
32.0941	6954700000
32.1894	6629910000
32.2846	6275250000
32.3799	5887120000
32.4752	5510640000
32.5704	5196680000
32.6657	4954350000
32.761	4757020000
32.8562	4587830000
32.9515	4459080000
33.0468	4382240000
33.142	4335500000
33.2373	4273450000
33.3326	4159110000
33.4278	3975090000
33.5231	3716020000
33.6184	3396780000
33.7136	3072630000
33.8089	2823880000
33.9042	2694330000
33.9994	2648540000
34.0947	2607560000
34.19	2527300000
34.2852	2426050000
34.3805	2335550000
34.4758	2251930000
34.571	2154160000
34.6663	2054440000
34.7616	1999000000
34.8568	2013700000
34.9521	2069560000
35.0474	2112300000
35.1426	2110140000
35.2379	2061090000
35.3332	1970160000
35.4284	1843260000
35.5237	1699530000
35.619	1567320000
35.7142	1463550000
35.8095	1394330000
35.9048	1378680000
36	1446760000
36.0953	1597990000
36.1906	1779600000
36.2858	1932880000
36.3811	2053370000
36.4764	2178660000
36.5716	2318830000
36.6669	2433450000
36.7622	2492790000
36.8574	2533200000
36.9527	2621330000
37.048	2775850000
37.1432	2956350000
37.2385	3129500000
37.3337	3313560000
37.429	3543310000
37.5243	3813550000
37.6195	4078610000
37.7148	4297800000
37.8101	4463550000
37.9053	4592790000
38.0006	4712590000
38.0959	4856460000
38.1911	5055790000
38.2864	5322900000
38.3817	5644660000
38.4769	5992710000
38.5722	6335860000
38.6675	6651820000
38.7627	6946220000
38.858	7260880000
38.9533	7638810000
39.0485	8066940000
39.1438	8470970000
39.2391	8787970000
39.3343	9034350000
39.4296	9280970000
39.5249	9568100000
39.6201	9870150000
39.7154	10142000000
39.8107	10366400000
39.9059	10541100000
40.0012	10649300000
40.0965	10671000000
40.1917	10610500000
40.287	10486400000
40.3823	10299800000
40.4775	10040700000
40.5728	9721300000
40.6681	9369870000
40.7633	8984330000
40.8586	8526120000
40.9539	7981280000
41.0491	7403070000
41.1444	6865960000
41.2397	6393130000
41.3349	5960090000
41.4302	5556520000
41.5255	5200750000
41.6207	4888220000
41.716	4572230000
41.8113	4226570000
41.9065	3899700000
42.0018	3666890000
42.0971	3535300000
42.1923	3428870000
42.2876	3269010000
42.3829	3043960000
42.4781	2795900000
42.5734	2572270000
42.6687	2407470000
42.7639	2327270000
42.8592	2340660000
42.9545	2430620000
43.0497	2570760000
43.145	2746560000
43.2403	2943380000
43.3355	3119780000
43.4308	3218380000
43.5261	3212080000
43.6213	3125600000
43.7166	3006830000
43.8119	2892980000
43.9071	2810060000
44.0024	2780550000
44.0977	2807840000
44.1929	2863080000
44.2882	2914080000
44.3835	2969660000
44.4787	3073910000
44.574	3247220000
44.6693	3448240000
44.7645	3607480000
44.8598	3693080000
44.955	3736250000
45.0503	3800160000
45.1456	3934260000
45.2408	4151650000
45.3361	4432240000
45.4314	4739160000
45.5266	5037430000
45.6219	5304840000
45.7172	5530830000
45.8124	5712340000
45.9077	5855010000
46.003	5972190000
46.0982	6074490000
46.1935	6163260000
46.2888	6242020000
46.384	6327820000
46.4793	6433160000
46.5746	6532840000
46.6698	6566740000
46.7651	6490220000
46.8604	6313770000
46.9556	6082100000
47.0509	5824460000
47.1462	5543840000
47.2414	5248560000
47.3367	4967340000
47.432	4721060000
47.5272	4495340000
47.6225	4255200000
47.7178	3979640000
47.813	3673910000
47.9083	3361630000
48.0036	3080440000
48.0988	2872020000
48.1941	2746150000
48.2894	2649720000
48.3846	2499430000
48.4799	2266120000
48.5752	2014470000
48.6704	1836900000
48.7657	1749870000
48.861	1673960000
48.9562	1521310000
49.0515	1289200000
49.1468	1059910000
49.242	916957000
49.3373	869689000
49.4326	852952000
49.5278	789803000
49.6231	655982000
49.7184	494609000
49.8136	374915000
49.9089	333881000
50.0042	351057000
50.0994	373426000
50.1947	359939000
50.29	303370000
50.3852	218869000
50.4805	122694000
50.5758	24767400
50.671	-64286900
50.7663	-126117000
50.8616	-139463000
50.9568	-96815200
51.0521	-19702600
51.1474	46334000
51.2426	61727300
51.3379	24447700
51.4332	-29144700
51.5284	-57709800
51.6237	-49934100
51.719	-28740900
51.8142	-26690600
51.9095	-60073300
52.0048	-122346000
52.1	-196280000
52.1953	-270744000
52.2906	-345500000
52.3858	-416423000
52.4811	-456263000
52.5763	-421042000
52.6716	-288828000
52.7669	-92231900
52.8621	98077400
52.9574	224989000
53.0527	272743000
53.1479	246504000
53.2432	147881000
53.3385	-9456450
53.4337	-171790000
53.529	-266188000
53.6243	-266704000
53.7195	-228181000
53.8148	-237307000
53.9101	-330016000
54.0053	-464590000
54.1006	-571735000
54.1959	-618191000
54.2911	-619422000
54.3864	-604021000
54.4817	-579632000
54.5769	-534151000
54.6722	-461251000
54.7675	-377233000
54.8627	-311427000
54.958	-283140000
55.0533	-291703000
55.1485	-328205000
55.2438	-389231000
55.3391	-471345000
55.4343	-554057000
55.5296	-598585000
55.6249	-571233000
55.7201	-469399000
55.8154	-326543000
55.9107	-195865000
56.0059	-125371000
56.1012	-133120000
56.1965	-193785000
56.2917	-253900000
56.387	-274595000
56.4823	-265242000
56.5775	-270969000
56.6728	-325727000
56.7681	-420206000
56.8633	-511232000
56.9586	-553041000
57.0539	-523366000
57.1491	-438953000
57.2444	-355742000
57.3397	-337152000
57.4349	-399778000
57.5302	-491124000
57.6255	-537211000
57.7207	-514803000
57.816	-465031000
57.9113	-437737000
58.0065	-442698000
58.1018	-461849000
58.1971	-484877000
58.2923	-509693000
58.3876	-521136000
58.4829	-500200000
58.5781	-457786000
58.6734	-433373000
58.7687	-447163000
58.8639	-472131000
58.9592	-471296000
59.0545	-450121000
59.1497	-448529000
59.245	-482476000
59.3403	-516588000
59.4355	-505813000
59.5308	-451214000
59.6261	-399366000
59.7213	-387708000
59.8166	-400559000
59.9119	-383881000
60.0071	-302034000
60.1024	-177439000
60.1977	-71938200
60.2929	-28694500
60.3882	-36771700
60.4834	-55323100
60.5787	-62661000
60.674	-66741700
60.7692	-70918200
60.8645	-54033800
60.9598	-22144
61.055	67094700
61.1503	99366200
61.2456	73105700
61.3408	3764350
61.4361	-83921700
61.5314	-177623000
61.6266	-265048000
61.7219	-325908000
61.8172	-353920000
61.9124	-369170000
62.0077	-386142000
62.103	-381266000
62.1982	-320193000
62.2935	-214561000
62.3888	-120613000
62.484	-71625700
62.5793	-38362500
62.6746	24497400
62.7698	112547000
62.8651	177424000
62.9604	187741000
63.0556	157254000
63.1509	115036000
63.2462	76104100
63.3414	49172500
63.4367	47623100
63.532	73641200
63.6272	104781000
63.7225	115185000
63.8178	105653000
63.913	100707000
64.0083	122291000
64.1036	178025000
64.1988	265046000
64.2941	365060000
64.3894	439874000
64.4846	457604000
64.5799	431305000
64.6752	411896000
64.7704	431117000
64.8657	467714000
64.961	483732000
65.0562	477647000
65.1515	480032000
65.2468	507348000
65.342	547478000
65.4373	590282000
65.5326	643340000
65.6278	705745000
65.7231	749049000
65.8184	743457000
65.9136	690131000
66.0089	609110000
66.1042	505044000
66.1994	366775000
66.2947	198145000
66.39	27924400
66.4852	-113783000
66.5805	-211006000
66.6758	-251623000
66.771	-226417000
66.8663	-153304000
66.9616	-82429100
67.0568	-51348100
67.1521	-40387600
67.2474	5264830
67.3426	109326000
67.4379	240680000
67.5332	357067000
67.6284	446067000
67.7237	508351000
67.819	524388000
67.9142	470396000
68.0095	365792000
68.1047	275645000
68.2	250758000
68.2953	278013000
68.3905	303092000
68.4858	293688000
68.5811	265241000
68.6763	247705000
68.7716	245748000
68.8669	241727000
68.9621	228448000
69.0574	223571000
69.1527	246688000
69.2479	288184000
69.3432	307940000
69.4385	267922000
69.5337	168193000
69.629	54868600
69.7243	-6038080
69.8195	28650400
69.9148	145681000
70.0101	274276000
70.1053	327382000
70.2006	263998000
70.2959	121665000
70.3911	-17517400
70.4864	-100392000
70.5817	-142227000
70.6769	-193313000
70.7722	-276050000
70.8675	-364244000
70.9627	-417929000
71.058	-423227000
71.1533	-396026000
71.2485	-360233000
71.3438	-328866000
71.4391	-294938000
71.5343	-232537000
71.6296	-120156000
71.7249	20126100
71.8201	114534000
71.9154	93330300
72.0107	-37374500
72.1059	-194509000
72.2012	-296325000
72.2965	-327406000
72.3917	-317374000
72.487	-278300000
72.5823	-194331000
72.6775	-69777700
72.7728	47466600
72.8681	110203000
72.9633	123567000
73.0586	132804000
73.1539	167407000
73.2491	215967000
73.3444	251886000
73.4397	260618000
73.5349	234692000
73.6302	162819000
73.7255	43774300
73.8207	-94266800
73.916	-205147000
74.0113	-259014000
74.1065	-257816000
74.2018	-218493000
74.2971	-154693000
74.3923	-81828400
74.4876	-27969800
74.5829	-21250600
74.6781	-60414500
74.7734	-105720000
74.8687	-108408000
74.9639	-52318200
75.0592	33607900
75.1545	102330000
75.2497	126803000
75.345	115242000
75.4403	96870300
75.5355	97121300
75.6308	121388000
75.726	152176000
75.8213	157867000
75.9166	112124000
76.0118	15780100
76.1071	-98128300
76.2024	-186733000
76.2976	-228321000
76.3929	-230694000
76.4882	-213139000
76.5834	-190650000
76.6787	-178697000
76.774	-199079000
76.8692	-263129000
76.9645	-348703000
77.0598	-408684000
77.155	-410283000
77.2503	-359144000
77.3456	-280413000
77.4408	-187357000
77.5361	-80448600
77.6314	30756700
77.7266	124354000
77.8219	188660000
77.9172	233317000
78.0124	270071000
78.1077	295442000
78.203	305352000
78.2982	316286000
78.3935	350123000
78.4888	396559000
78.584	412294000
78.6793	370867000
78.7746	299874000
78.8698	251078000
78.9651	240632000
79.0604	240747000
79.1556	231786000
79.2509	236159000
79.3462	281133000
79.4414	342945000
79.5367	356875000
79.632	287022000
79.7272	164236000
79.8225	44116200
79.9178	-52998300
80.013	-139453000
80.1083	-210591000
80.2036	-230785000
80.2988	-179550000
80.3941	-89191500
80.4894	-17757200
80.5846	3859780
80.6799	-19678600
80.7752	-78797000
80.8704	-164599000
80.9657	-238514000
81.061	-232355000
81.1562	-112260000
81.2515	65932300
81.3468	197083000
81.442	232885000
81.5373	231229000
81.6326	290594000
81.7278	448263000
81.8231	652573000
81.9184	819755000
82.0136	897930000
82.1089	882437000
82.2042	797061000
82.2994	675673000
82.3947	550947000
82.49	443663000
82.5852	358404000
82.6805	290957000
82.7758	235900000
82.871	183829000
82.9663	118565000
83.0616	27613800
83.1568	-84249600
83.2521	-198265000
83.3474	-298813000
83.4426	-381487000
83.5379	-444290000
83.6331	-479151000
83.7284	-477496000
83.8237	-440581000
83.9189	-379254000
84.0142	-303180000
84.1095	-210830000
84.2047	-89099600
84.3	74210500
84.3953	270057000
84.4905	458621000
84.5858	589040000
84.6811	636237000
84.7763	614690000
84.8716	552216000
84.9669	460268000
85.0621	342444000
85.1574	224258000
85.2527	150814000
85.3479	145874000
85.4432	187832000
85.5385	237352000
85.6337	276960000
85.729	310312000
85.8243	336139000
85.9195	348599000
86.0148	362477000
86.1101	409343000
86.2053	492819000
86.3006	565075000
86.3959	569380000
86.4911	501308000
86.5864	411719000
86.6817	353159000
86.7769	340967000
86.8722	364689000
86.9675	410753000
87.0627	458570000
87.158	472768000
87.2533	426718000
87.3485	336420000
87.4438	254185000
87.5391	221286000
87.6343	235118000
87.7296	266332000
87.8249	295977000
87.9201	324340000
88.0154	349765000
88.1107	355723000
88.2059	326326000
88.3012	267007000
88.3965	199358000
88.4917	134506000
88.587	59948300
88.6823	-39786400
88.7775	-152032000
88.8728	-236295000
88.9681	-262333000
89.0633	-242643000
89.1586	-218219000
89.2539	-214351000
89.3491	-221779000
89.4444	-222871000
89.5397	-221121000
89.6349	-232813000
89.7302	-259122000
89.8255	-284265000
89.9207	-300708000
90.016	-318860000
90.1113	-345726000
90.2065	-369255000
90.3018	-376033000
90.3971	-373358000
90.4923	-375912000
90.5876	-373375000
90.6829	-330436000
90.7781	-226611000
90.8734	-84598800
90.9687	50104800
91.0639	150892000
91.1592	222784000
91.2544	280053000
91.3497	324949000
91.445	351177000
91.5402	357475000
91.6355	347396000
91.7308	316472000
91.826	250036000
91.9213	145595000
92.0166	40157600
92.1118	1971200
92.2071	74041900
92.3024	219402000
92.3976	339360000
92.4929	363972000
92.5882	318722000
92.6834	284275000
92.7787	294423000
92.874	299734000
92.9692	241188000
93.0645	134018000
93.1598	53577900
93.255	50368800
93.3503	107828000
93.4456	182499000
93.5408	254090000
93.6361	321311000
93.7314	371674000
93.8266	380953000
93.9219	337355000
94.0172	249837000
94.1124	137331000
94.2077	25266600
94.303	-53346500
94.3982	-76587300
94.4935	-59012100
94.5888	-41142000
94.684	-45426700
94.7793	-56320000
94.8746	-51253100
94.9698	-33731100
95.0651	-20237200
95.1604	-8475710
95.2556	18992800
95.3509	65752400
[truncated: 2,098 more rows]

## Sheet: fig. 2d
fig. 2d
2θ degree	Exprimental	Refined	Differences	Bragg	Simulated
2.009	3852	3583.54	268.465	-595.6	1.35553
2.035	3743	3576.49	166.51	-595.6	1.78887
2.061	3546	3562.46	-16.4602	-595.6	2.46677
2.087	3336	3542.56	-206.556	-595.6	3.61198
2.114	3195	3517.81	-322.808	-595.6	5.76713
2.14	3430	3489.43	-59.4275	-595.6	10.7556
2.166	3268	3458.73	-190.729	-595.6	37.2468
2.192	3322	3427.26	-105.26	-595.6	184.401
2.219	3330	3396.84	-66.8352	-595.6	233.823
2.245	3339	3369.81	-30.813	-595.6	57.7115
2.271	3334	3349.04	-15.0398	-595.6	13.3491
2.298	3361	3338.18	22.8179	-595.6	6.59599
2.324	3405	3341.77	63.2275	-595.6	4.01733
2.35	3496	3364.99	131.014	-595.6	2.6936
2.376	3588	3413.85	174.146	-595.6	1.92802
2.403	3710	3494.63	215.372	-595.6	5.50766
2.429	3838	3613.1	224.9	-595.6	17.1971
2.455	3964	3773.56	190.442	-595.6	23.2339
2.481	4117	3977.4	139.601	-595.6	36.6154
2.508	4363	4221.61	141.39	-595.6	42.6864
2.534	4465	4497.6	-32.5991	-595.6	49.7928
2.56	4771	4791.17	-20.1689	-595.6	58.9511
2.586	4959	5084.63	-125.626	-595.6	71.0037
2.613	5403	5363.72	39.2812	-595.6	87.2854
2.639	5787	5630.11	156.889	-595.6	109.842
2.665	6081	5919.94	161.064	-595.6	142.97
2.691	6507	6320.49	186.506	-595.6	194.169
2.718	7224	6962.7	261.299	-595.6	279.347
2.744	8039	7955.37	83.6284	-595.6	437.563
2.77	8914	9258.47	-344.466	-595.6	819.859
2.796	10177	10589.7	-412.671	-595.6	3049.05
2.823	11335	11504.6	-169.582	-595.6	11912
2.849	11912	11630	281.979	-595.6	11679.4
2.875	11512	10862.6	649.42	-595.6	11795.6
2.901	9734	9401.89	332.111	-595.6	8840.23
2.928	7403	7622.27	-219.269	-595.6	2023.53
2.954	5340	5884.92	-544.922	-595.6	661.577
2.98	3991	4418.77	-427.771	-595.6	377.662
3.007	3095	3308.19	-213.194	-595.6	247.873
3.033	2499	2538.61	-39.6055	-595.6	175.57
3.059	2194	2047.97	146.032	-595.6	131.059
3.085	1977	1762.45	214.549	-595.6	101.662
3.112	1793	1615.13	177.871	-595.6	81.2059
3.138	1665	1553.23	111.774	-595.6	66.3864
3.164	1591	1539.08	51.9202	-595.6	55.2998
3.19	1569	1548.15	20.8463	-595.6	46.7858
3.217	1432	1566.03	-134.031	-595.6	43.0475
3.243	1469	1585.37	-116.372	-595.6	42.0877
3.269	1418	1603.3	-185.297	-595.6	28.6065
3.295	1475	1619.35	-144.354	-595.6	24.9587
3.322	1407	1634.1	-227.102	-595.6	15.9957
3.348	1493	1648.28	-155.284	-595.6	16.8853
3.374	1425	1662.57	-237.574	-595.6	20.3072
3.4	1569	1677.86	-108.864	-595.6	24.8821
3.427	1492	1696.12	-204.118	-595.6	31.191
3.453	1704	1721.72	-17.7228	-595.6	40.2302
3.479	1686	1762.89	-76.8922	-595.6	53.8255
3.505	1743	1831.72	-88.7157	-595.6	75.6112
3.532	1849	1939.6	-90.6038	-595.6	113.662
3.558	1938	2084.44	-146.439	-595.6	188.995
3.584	2052	2233.73	-181.726	-595.6	401.694
3.61	2210	2326.16	-116.161	-595.6	1875.14
3.637	2336	2309.85	26.1506	-595.6	6693.55
3.663	2360	2183.52	176.485	-595.6	4493.38
3.689	2392	1991.26	400.739	-595.6	894.344
3.716	2400	1785.59	614.41	-595.6	274.951
3.742	2187	1602.22	584.777	-595.6	149.781
3.768	2072	1456.94	615.064	-595.6	94.5728
3.794	1742	1352.1	389.897	-595.6	65.1604
3.821	1580	1283.42	296.584	-595.6	47.6341
3.847	1448	1244.19	203.809	-595.6	36.3587
3.873	1305	1227.68	77.3191	-595.6	28.7986
3.899	1241	1228.03	12.9696	-595.6	23.4309
3.926	1202	1240.69	-38.6868	-595.6	19.5278
3.952	1261	1262.31	-1.30859	-595.6	18.5462
3.978	1216	1290.96	-74.9597	-595.6	19.2045
4.004	1280	1326.06	-46.0631	-595.6	18.3912
4.031	1310	1368.5	-58.4987	-595.6	18.183
4.057	1404	1420.68	-16.6821	-595.6	17.0971
4.083	1430	1486.06	-56.0559	-595.6	12.9938
4.109	1458	1566.78	-108.779	-595.6	16.1561
4.136	1617	1659.71	-42.7125	-595.6	22.6867
4.162	1591	1753.23	-162.227	-595.6	43.1352
4.188	1734	1832.33	-98.328	-595.6	157.029
4.214	1880	1889.87	-9.86865	-595.6	280.782
4.241	1925	1929.98	-4.9779	-595.6	140.426
4.267	1929	1961.47	-32.4709	-595.6	148.542
4.293	1982	1988.08	-6.08252	-595.6	187.517
4.32	1996	1996.62	-0.621216	-595.6	258.462
4.346	1955	1958.37	-3.37024	-595.6	1181.59
4.372	1862	1855.89	6.1106	-595.6	3555.31
4.398	1790	1703.8	86.2004	-595.6	1981.96
4.425	1647	1535.49	111.508	-595.6	389.307
4.451	1496	1379.2	116.798	-595.6	132.014
4.477	1442	1248.95	193.053	-595.6	74.5678
4.503	1242	1147.59	94.4094	-595.6	48.5958
4.53	1231	1072.23	158.766	-595.6	34.7583
4.556	1095	1017.89	77.1059	-595.6	26.8942
4.582	974	979.406	-5.40552	-595.6	22.6067
4.608	990	952.225	37.775	-595.6	21.2425
4.635	932	932.698	-0.698242	-595.6	24.0808
4.661	872	918.073	-46.0735	-595.6	52.3588
4.687	866	906.405	-40.4047	-595.6	212.73
4.713	852	896.409	-44.4092	-595.6	273.504
4.74	820	887.317	-67.3166	-595.6	89.7846
4.766	842	878.727	-36.7269	-595.6	51.1664
4.792	768	870.491	-102.491	-595.6	25.2133
4.818	816	862.621	-46.6206	-595.6	7.61241
4.845	764	855.208	-91.2085	-595.6	4.10605
4.871	798	848.407	-50.4072	-595.6	2.78351
4.897	818	842.391	-24.3909	-595.6	2.02498
4.923	815	837.35	-22.3499	-595.6	1.54308
4.95	756	833.493	-77.4931	-595.6	1.21642
4.976	802	831.052	-29.0521	-595.6	0.984235
5.002	785	830.291	-45.2914	-595.6	0.814257
5.029	824	831.52	-7.52002	-595.6	0.722105
5.055	810	835.105	-25.1049	-595.6	0.649623
5.081	787	841.496	-54.4962	-595.6	0.579579
5.107	827	851.209	-24.2086	-595.6	0.513175
5.134	841	864.917	-23.9169	-595.6	0.255903
5.16	881	883.46	-2.4596	-595.6	0.16662
5.186	921	907.915	13.0853	-595.6	0.526769
5.212	941	939.692	1.30811	-595.6	3.96097
5.239	1037	980.641	56.359	-595.6	5.78712
5.265	1095	1033.14	61.8628	-595.6	6.69398
5.291	1141	1100	40.9982	-595.6	8.36211
5.317	1177	1183.98	-6.97632	-595.6	15.6334
5.344	1258	1286.14	-28.137	-595.6	20.8786
5.37	1428	1403.4	24.603	-595.6	25.2627
5.396	1439	1528.05	-89.0464	-595.6	33.4423
5.422	1553	1654.42	-101.418	-595.6	60.5949
5.449	1668	1789.16	-121.158	-595.6	94.2535
5.475	1900	1951.18	-51.1809	-595.6	78.7926
5.501	1993	2160.06	-167.055	-595.6	85.6592
5.527	2379	2422.8	-43.8008	-595.6	121.561
5.554	2604	2723.33	-119.328	-595.6	200.968
5.58	2909	3024.09	-115.089	-595.6	558.497
5.606	3181	3293.4	-112.398	-595.6	2534.41
5.632	3746	3527.84	218.164	-595.6	3825.89
5.659	4049	3720.7	328.3	-595.6	1442.22
5.685	4241	3822.92	418.077	-595.6	1068.74
5.711	4267	3782.49	484.51	-595.6	4174.99
5.738	4084	3613.85	470.153	-595.6	6494.62
5.764	3749	3378.79	370.213	-595.6	2243.34
5.79	3241	3119.3	121.7	-595.6	751.241
5.816	2805	2846.87	-41.8701	-595.6	1251.22
5.843	2265	2563.41	-298.407	-595.6	1001.19
5.869	1889	2266.32	-377.32	-595.6	363.066
5.895	1652	1959.45	-307.454	-595.6	384.588
5.921	1383	1663.99	-280.99	-595.6	272.986
5.948	1251	1404.62	-153.617	-595.6	98.8571
5.974	1132	1193.33	-61.3286	-595.6	54.8781
6	1022	1028.99	-6.98633	-595.6	40.5226
6.026	906	904.08	1.92023	-595.6	31.8677
6.053	879	809.855	69.1448	-595.6	23.3283
6.079	823	738.589	84.4114	-595.6	17.8245
6.105	789	684.192	104.808	-595.6	15.0286
6.131	757	642.157	114.843	-595.6	12.7544
6.158	744	609.268	134.732	-595.6	6.53684
6.184	706	583.344	122.656	-595.6	2.81303
6.21	640	562.985	77.0149	-595.6	2.42131
6.236	614	547.391	66.6089	-595.6	1.89908
6.263	634	536.243	97.7565	-595.6	0.761611
6.289	594	529.6	64.4003	-595.6	0.519333
6.315	603	527.908	75.0916	-595.6	0.440469
6.341	641	531.951	109.049	-595.6	0.450643
6.368	575	542.808	32.1918	-595.6	0.619197
6.394	582	561.534	20.4662	-595.6	0.770778
6.42	585	588.217	-3.21692	-595.6	1.00636
6.447	610	619.936	-9.93567	-595.6	1.35153
6.473	596	648.269	-52.2687	-595.6	2.02419
6.499	588	660.431	-72.4314	-595.6	4.85987
6.525	548	648.385	-100.385	-595.6	20.1217
6.552	556	617.454	-61.4545	-595.6	30.4587
6.578	545	581.342	-36.3423	-595.6	12.1043
6.604	532	551.265	-19.2646	-595.6	4.93223
6.63	553	532.039	20.9607	-595.6	5.01169
6.657	536	523.649	12.3507	-595.6	6.90022
6.683	542	522.854	19.1465	-595.6	11.6088
6.709	556	524.609	31.3906	-595.6	33.6147
6.735	552	524.721	27.2795	-595.6	165.121
6.762	501	522.282	-21.2822	-595.6	281.685
6.788	546	518.766	27.2341	-595.6	116.859
6.814	539	515.798	23.202	-595.6	55.0232
6.84	478	513.991	-35.9913	-595.6	35.9276
6.867	481	512.763	-31.7633	-595.6	14.2461
6.893	492	512.119	-20.1189	-595.6	14.3103
6.919	531	513.707	17.2926	-595.6	13.1971
6.945	521	517.939	3.06055	-595.6	7.00794
6.972	518	520.956	-2.9563	-595.6	6.73334
6.998	507	516.735	-9.73511	-595.6	19.1837
7.024	520	503.522	16.4784	-595.6	66.9281
7.051	484	486.62	-2.62036	-595.6	61.1138
7.077	470	473.324	-3.32361	-595.6	17.5373
7.103	461	467.977	-6.97696	-595.6	6.418
7.129	485	471.189	13.8115	-595.6	5.32343
7.156	503	480.324	22.6765	-595.6	6.20139
7.182	482	489.644	-7.64447	-595.6	9.68338
7.208	476	492.447	-16.4473	-595.6	33.2075
7.234	527	486.29	40.7101	-595.6	139.737
7.261	508	475.626	32.3742	-595.6	157.634
7.287	481	467.133	13.8672	-595.6	48.0724
7.313	448	464.181	-16.1808	-595.6	12.1611
7.339	504	465.483	38.5171	-595.6	7.32281
7.366	489	466.761	22.239	-595.6	8.83423
7.392	456	464.592	-8.59152	-595.6	29.9546
7.418	491	459.844	31.1563	-595.6	59.0053
7.444	414	456.114	-42.1142	-595.6	29.3735
7.471	408	455.392	-47.3917	-595.6	8.67028
7.497	401	456.71	-55.7104	-595.6	11.0557
7.523	408	457.265	-49.2648	-595.6	27.1355
7.549	389	453.333	-64.3326	-595.6	22.7791
7.576	385	441.802	-56.8018	-595.6	20.2662
7.602	413	423.369	-10.3693	-595.6	46.2603
7.628	358	402.527	-44.5274	-595.6	31.9084
7.654	400	383.639	16.3613	-595.6	8.05254
7.681	364	368.547	-4.54736	-595.6	2.52008
7.707	387	357.205	29.7953	-595.6	1.39924
7.733	355	348.867	6.13306	-595.6	0.93513
7.76	381	342.753	38.2474	-595.6	0.675886
7.786	340	338.248	1.75192	-595.6	0.514794
7.812	334	334.926	-0.925751	-595.6	0.407059
7.838	352	332.488	19.5117	-595.6	0.30123
7.865	349	330.747	18.2534	-595.6	0.214952
7.891	354	329.572	24.4278	-595.6	0.175924
7.917	354	328.882	25.1179	-595.6	0.148694
7.943	366	328.606	37.3942	-595.6	0.129787
7.97	333	328.708	4.29181	-595.6	0.158936
7.996	358	329.168	28.832	-595.6	0.37123
8.022	331	329.986	1.01388	-595.6	0.622776
8.048	347	331.182	15.8182	-595.6	0.703475
8.075	322	332.809	-10.8091	-595.6	0.808113
8.101	304	334.958	-30.9583	-595.6	0.953946
8.127	334	337.765	-3.76495	-595.6	1.14188
8.153	338	341.419	-3.41904	-595.6	1.41044
8.18	353	346.17	6.82968	-595.6	1.77811
8.206	327	352.325	-25.3253	-595.6	2.25475
8.232	368	360.211	7.78888	-595.6	2.94484
8.258	347	370.07	-23.0697	-595.6	4.01686
8.285	384	381.82	2.18011	-595.6	5.96955
8.311	389	394.75	-5.75012	-595.6	9.80375
8.337	410	407.474	2.5264	-595.6	21.3339
8.363	380	418.72	-38.72	-595.6	73.7267
8.39	386	428.583	-42.5828	-595.6	191.544
8.416	438	438.732	-0.732178	-595.6	354.893
8.442	425	450.761	-25.7606	-595.6	223.013
8.469	499	464.11	34.8895	-595.6	57.0475
8.495	438	475.797	-37.7971	-595.6	22.0259
8.521	456	482.006	-26.0056	-595.6	21.7794
8.547	509	480.735	28.2647	-595.6	29.9518
8.574	573	474.129	98.8715	-595.6	57.4698
8.6	494	466.808	27.1922	-595.6	43.8329
8.626	510	461.007	48.9933	-595.6	21.5745
8.652	447	454.578	-7.57828	-595.6	26.049
8.679	429	443.786	-14.7857	-595.6	98.602
8.705	427	427.909	-0.908569	-595.6	348.525
8.731	406	410.13	-4.13	-595.6	316
8.757	397	393.991	3.00861	-595.6	94.287
8.784	384	380.976	3.02417	-595.6	23.3777
8.81	337	370.921	-33.9207	-595.6	11.9478
8.836	345	363.115	-18.1151	-595.6	10.0037
8.862	343	356.875	-13.8753	-595.6	12.9125
8.889	317	351.711	-34.711	-595.6	9.75585
8.915	346	347.309	-1.30893	-595.6	7.73615
8.941	358	343.486	14.514	-595.6	8.08622
8.967	335	340.129	-5.12878	-595.6	4.92328
8.994	317	337.176	-20.176	-595.6	3.63008
9.02	344	334.588	9.41248	-595.6	7.85257
9.046	328	332.336	-4.33578	-595.6	20.1815
9.073	319	330.41	-11.4096	-595.6	16.0945
9.099	327	328.78	-1.78003	-595.6	6.00645
9.125	311	327.45	-16.4501	-595.6	3.39849
9.151	294	326.379	-32.3785	-595.6	3.30061
9.178	345	325.603	19.3974	-595.6	4.37868
9.204	322	325.195	-3.19452	-595.6	7.56935
9.23	316	325.077	-9.07742	-595.6	26.1975
9.256	346	325.162	20.8377	-595.6	102.837
9.283	326	325.227	0.773315	-595.6	115.268
9.309	308	324.842	-16.8417	-595.6	53.4574
9.335	353	323.836	29.1635	-595.6	65.9926
9.361	345	322.224	22.7763	-595.6	86.5011
9.388	325	320.544	4.45615	-595.6	46.0533
9.414	316	319.334	-3.33374	-595.6	15.2869
9.44	332	318.776	13.2238	-595.6	10.5896
9.466	339	319.003	19.997	-595.6	30.9734
9.493	326	320.052	5.94769	-595.6	85.6913
9.519	341	321.766	19.2337	-595.6	65.3716
9.545	322	323.922	-1.92206	-595.6	19.4701
9.571	333	325.9	7.10034	-595.6	6.22094
9.598	339	326.704	12.2961	-595.6	4.75258
9.624	298	325.441	-27.4406	-595.6	10.0604
9.65	353	322.328	30.6721	-595.6	30.4038
9.676	330	318.649	11.351	-595.6	27.8589
9.703	317	315.49	1.50952	-595.6	9.57066
9.729	351	313.132	37.8684	-595.6	2.64806
9.755	339	311.527	27.4733	-595.6	1.45874
9.782	306	309.958	-3.95752	-595.6	1.01494
9.808	293	307.892	-14.8919	-595.6	0.870292
9.834	282	305.27	-23.27	-595.6	1.13404
9.86	300	302.452	-2.452	-595.6	1.09323
9.887	293	299.865	-6.86493	-595.6	0.842447
9.913	302	297.691	4.30856	-595.6	1.06783
9.939	282	295.912	-13.9119	-595.6	3.779
9.965	293	294.483	-1.48285	-595.6	9.54446
9.992	324	293.369	30.6314	-595.6	6.84017
10.018	313	292.579	20.421	-595.6	2.17268
10.044	298	292.087	5.91293	-595.6	0.992862
10.07	297	291.911	5.08929	-595.6	1.34864
10.097	305	292.019	12.9809	-595.6	4.28585
10.123	270	292.363	-22.3626	-595.6	7.57123
10.149	258	292.962	-34.9621	-595.6	10.5273
10.175	310	293.983	16.0171	-595.6	17.7823
10.202	330	295.611	34.3888	-595.6	11.3615
10.228	281	297.815	-16.8154	-595.6	3.1278
10.254	285	299.997	-14.997	-595.6	0.953164
10.28	326	301.334	24.6656	-595.6	0.574635
10.307	293	300.658	-7.65799	-595.6	0.585709
10.333	288	297.722	-9.72217	-595.6	1.45998
10.359	293	293.569	-0.568817	-595.6	1.98334
10.385	314	289.562	24.4382	-595.6	1.022
10.412	293	286.4	6.60019	-595.6	0.303167
10.438	279	284.117	-5.11682	-595.6	0.15118
10.464	307	282.485	24.515	-595.6	0.130719
10.491	288	281.297	6.70252	-595.6	0.129922
10.517	261	280.404	-19.4036	-595.6	0.126839
10.543	302	279.776	22.2239	-595.6	0.122371
10.569	296	279.409	16.5909	-595.6	0.135786
10.596	279	279.385	-0.38504	-595.6	0.170222
10.622	300	279.807	20.193	-595.6	0.21094
10.648	313	280.797	32.2025	-595.6	0.30762
10.674	300	282.481	17.5195	-595.6	0.410619
10.701	292	284.953	7.04712	-595.6	0.513371
10.727	285	288.197	-3.19702	-595.6	0.649063
10.753	313	291.985	21.015	-595.6	0.855275
10.779	286	295.718	-9.71838	-595.6	1.2318
10.806	276	298.472	-22.472	-595.6	2.16128
10.832	271	299.584	-28.5843	-595.6	5.79106
10.858	262	299.4	-37.3998	-595.6	18.1861
10.884	313	299.171	13.8286	-595.6	34.3077
10.911	346	299.995	46.0046	-595.6	24.323
10.937	331	302.098	28.9023	-595.6	10.5224
10.963	299	304.863	-5.86334	-595.6	12.0966
10.989	309	307.322	1.67786	-595.6	35.5778
11.016	290	308.769	-18.7691	-595.6	49.1376
11.042	308	309.454	-1.45392	-595.6	66.9206
11.068	309	310.476	-1.4762	-595.6	85.7018
11.094	301	312.93	-11.9296	-595.6	54.4326
11.121	335	316.8	18.2	-595.6	23.2168
11.147	309	321.413	-12.4134	-595.6	15.7122
11.173	333	325.316	7.68402	-595.6	29.0047
11.2	302	327.859	-25.8595	-595.6	111.174
11.226	327	329.31	-2.30997	-595.6	183.89
11.252	327	331.367	-4.36697	-595.6	199.796
11.278	347	335.621	11.379	-595.6	127.671
11.305	352	342.182	9.81848	-595.6	49.2503
11.331	355	349.077	5.92313	-595.6	16.5145
11.357	385	353.361	31.6389	-595.6	13.0015
11.383	328	352.736	-24.7357	-595.6	26.3841
11.41	354	348.027	5.97281	-595.6	91.9277
11.436	321	342.669	-21.6689	-595.6	135.389
11.462	307	339.424	-32.4236	-595.6	76.5377
11.488	357	338.706	18.2942	-595.6	21.1251
11.515	330	339.357	-9.35678	-595.6	9.41809
11.541	347	339.922	7.07758	-595.6	8.74782
11.567	326	338.851	-12.8511	-595.6	5.80249
11.593	336	335.413	0.586914	-595.6	3.436
11.62	316	330.712	-14.712	-595.6	3.14673
11.646	343	326.735	16.2655	-595.6	2.4122
11.672	335	324.306	10.6941	-595.6	1.67777
11.698	299	322.478	-23.4778	-595.6	1.53927
11.725	315	319.725	-4.7251	-595.6	2.63163
11.751	298	315.142	-17.1421	-595.6	10.3877
11.777	307	309.591	-2.59106	-595.6	19.6046
11.804	290	304.701	-14.7014	-595.6	12.8351
11.83	300	301.483	-1.48303	-595.6	4.1638
11.856	264	300.114	-36.1135	-595.6	1.57615
11.882	292	300.346	-8.34582	-595.6	1.17607
11.909	310	302.049	7.95093	-595.6	1.16272
11.935	296	304.87	-8.8696	-595.6	1.36759
11.961	322	308.302	13.6984	-595.6	1.82012
11.987	278	311.443	-33.4429	-595.6	2.77534
12.014	326	313.046	12.9545	-595.6	5.73069
12.04	344	312.522	31.4779	-595.6	25.5106
12.066	317	310.658	6.34189	-595.6	73.7403
12.092	299	309.329	-10.3286	-595.6	59.94
12.119	295	309.699	-14.6993	-595.6	23.8831
12.145	324	311.647	12.3531	-595.6	6.88117
12.171	310	313.88	-3.88003	-595.6	4.80439
12.197	306	314.306	-8.30551	-595.6	6.7016
12.224	326	312.475	13.5248	-595.6	25.0623
12.25	303	308.677	-5.67743	-595.6	76.2952
12.276	301	304.719	-3.71918	-595.6	64.9763
12.302	325	302.034	22.9659	-595.6	27.3511
12.329	284	300.886	-16.8862	-595.6	6.76243
12.355	291	300.732	-9.73206	-595.6	3.13366
12.381	300	300.827	-0.826904	-595.6	2.42668
12.407	295	300.643	-5.64282	-595.6	4.18047
12.434	322	300.219	21.7812	-595.6	8.81087
12.46	286	299.826	-13.8263	-595.6	6.99006
12.486	327	299.44	27.5598	-595.6	3.37141
12.513	301	298.638	2.36151	-595.6	2.20173
12.539	303	297.142	5.85834	-595.6	6.27239
12.565	285	295.197	-10.1972	-595.6	11.6992
12.591	305	293.233	11.767	-595.6	8.19401
12.618	292	291.378	0.621796	-595.6	3.55269
12.644	278	289.573	-11.5732	-595.6	4.50041
12.67	285	287.891	-2.89099	-595.6	9.83521
12.696	290	286.503	3.49747	-595.6	7.89695
12.723	270	285.489	-15.4893	-595.6	3.65265
12.749	269	284.796	-15.7959	-595.6	1.71376
12.775	272	284.305	-12.3053	-595.6	2.26898
12.801	295	283.885	11.1154	-595.6	3.89328
12.828	281	283.398	-2.39838	-595.6	4.52269
12.854	318	282.75	35.2498	-595.6	9.51707
12.88	281	281.946	-0.945953	-595.6	33.555
12.906	279	281.095	-2.09515	-595.6	36.787
12.933	289	280.335	8.66467	-595.6	22.0577
12.959	264	279.706	-15.7057	-595.6	9.69284
12.985	278	279.247	-1.24676	-595.6	5.07312
13.011	247	278.931	-31.9306	-595.6	2.78778
13.038	283	278.738	4.2615	-595.6	4.45346
13.064	292	278.641	13.3588	-595.6	8.14124
13.09	290	278.643	11.3567	-595.6	5.99893
13.116	291	278.698	12.3017	-595.6	3.3801
13.143	260	278.767	-18.7674	-595.6	4.84186
13.169	294	278.775	15.2246	-595.6	7.9554
13.195	276	278.804	-2.80402	-595.6	8.43515
13.222	267	278.789	-11.7888	-595.6	5.18976
13.248	308	278.655	29.345	-595.6	2.09715
13.274	273	278.317	-5.31665	-595.6	1.18538
13.3	284	277.763	6.23651	-595.6	1.74214
13.327	286	277.25	8.75012	-595.6	1.93966
13.353	257	276.925	-19.9248	-595.6	1.53645
13.379	292	276.864	15.136	-595.6	1.2731
13.405	285	277.049	7.95136	-595.6	1.73876
13.432	286	277.432	8.56799	-595.6	3.7123
13.458	280	277.999	2.00085	-595.6	16.8581
13.484	286	278.785	7.21451	-595.6	46.1568
13.51	292	279.819	12.1813	-595.6	36.6497
13.537	293	281.028	11.9721	-595.6	16.8913
13.563	279	282.249	-3.24939	-595.6	4.34002
13.589	303	283.399	19.6008	-595.6	3.08508
13.615	281	284.65	-3.65036	-595.6	5.5452
13.642	302	286.321	15.6787	-595.6	4.6647
13.668	268	288.481	-20.4809	-595.6	2.73026
13.694	298	290.718	7.28168	-595.6	1.36418
13.72	292	292.238	-0.23764	-595.6	1.30579
13.747	274	292.376	-18.3765	-595.6	2.58157
13.773	277	291.412	-14.4116	-595.6	8.78264
13.799	307	290.711	16.2887	-595.6	10.8046
13.826	305	291.777	13.2231	-595.6	7.16932
13.852	333	295.447	37.5534	-595.6	2.99935
13.878	305	301.918	3.0816	-595.6	2.09592
13.904	310	310.985	-0.985138	-595.6	2.48185
13.931	321	321.969	-0.968842	-595.6	3.50189
13.957	346	333.643	12.3567	-595.6	6.1076
13.983	325	344.683	-19.6834	-595.6	20.196
14.009	340	355.013	-15.0134	-595.6	80.2755
14.036	337	366.599	-29.5988	-595.6	114.906
14.062	413	382.039	30.9608	-595.6	87.904
14.088	487	402.32	84.6795	-595.6	38.2505
14.114	425	426.54	-1.53973	-595.6	12.1282
14.141	457	452.53	4.46985	-595.6	7.01121
14.167	465	475.913	-10.9131	-595.6	4.97416
14.193	477	489.668	-12.6679	-595.6	3.75803
14.219	475	488.35	-13.35	-595.6	4.30368
14.246	492	473.176	18.8238	-595.6	9.73233
14.272	452	451.583	0.417297	-595.6	33.8936
14.298	481	431.928	49.0717	-595.6	42.6652
14.324	452	418.836	33.1635	-595.6	27.7539
14.351	410	412.682	-2.68195	-595.6	9.29264
14.377	424	411.42	12.5802	-595.6	3.07127
14.403	426	411.112	14.8884	-595.6	2.10863
14.429	374	407.09	-33.0896	-595.6	2.56995
14.456	389	397.394	-8.39447	-595.6	8.00048
14.482	388	384.723	3.27689	-595.6	13.3674
14.508	336	373.163	-37.1627	-595.6	9.26664
14.535	328	364.068	-36.0685	-595.6	3.90933
14.561	351	356.27	-5.26993	-595.6	1.606
14.587	335	348.713	-13.7128	-595.6	2.51157
14.613	309	341.583	-32.5828	-595.6	2.55668
14.64	331	335.354	-4.35376	-595.6	2.17173
14.666	329	330.363	-1.36346	-595.6	2.7994
14.692	354	326.958	27.0425	-595.6	3.16185
14.718	335	324.821	10.179	-595.6	2.48103
14.745	315	322.378	-7.37769	-595.6	1.84417
14.771	279	317.776	-38.7763	-595.6	3.64532
14.797	317	310.917	6.08304	-595.6	15.0396
14.823	335	304.141	30.859	-595.6	21.4159
14.85	290	300.281	-10.2809	-595.6	14.7285
14.876	297	300.573	-3.5726	-595.6	5.86249
14.902	327	304.53	22.4704	-595.6	2.28172
14.928	309	310.457	-1.45731	-595.6	2.00785
14.955	339	315.743	23.2568	-595.6	2.48094
14.981	306	317.288	-11.2885	-595.6	3.87266
15.007	301	313.073	-12.0725	-595.6	10.135
15.033	279	304.242	-25.242	-595.6	45.8598
15.06	267	294.768	-27.768	-595.6	86.6051
15.086	294	288.287	5.71258	-595.6	60.5673
15.112	300	285.969	14.031	-595.6	27.9347
15.138	299	286.964	12.036	-595.6	7.43438
15.165	304	289.732	14.2683	-595.6	4.86287
15.191	278	293.001	-15.0008	-595.6	8.74072
15.217	312	296.086	15.9137	-595.6	18.2232
15.244	301	298.602	2.39816	-595.6	20.7599
15.27	316	299.956	16.0436	-595.6	13.6932
15.296	303	299.403	3.59711	-595.6	7.53814
15.322	282	296.501	-14.501	-595.6	5.62664
15.349	272	291.416	-19.4159	-595.6	3.75834
15.375	265	285.247	-20.2473	-595.6	2.05904
15.401	291	279.852	11.1481	-595.6	1.07811
15.427	275	276.448	-1.44785	-595.6	0.864026
15.454	290	274.886	15.1145	-595.6	0.90688
15.48	279	274.379	4.62073	-595.6	2.09752
15.506	274	274.475	-0.474579	-595.6	6.11583
15.532	288	275.178	12.8218	-595.6	6.07026
15.559	300	276.536	23.4639	-595.6	4.10259
15.585	289	278.546	10.4542	-595.6	1.94108
15.611	302	281.187	20.8135	-595.6	1.23146
15.637	274	283.98	-9.97958	-595.6	1.01991
15.664	275	285.552	-10.5522	-595.6	0.947352
15.69	244	284.225	-40.2247	-595.6	1.31017
15.716	288	279.459	8.54083	-595.6	3.49559
15.742	274	272.841	1.15924	-595.6	13.8902
15.769	271	266.968	4.03177	-595.6	27.5167
15.795	267	263.601	3.39905	-595.6	20.3741
15.821	260	263.038	-3.03821	-595.6	11.3568
15.848	283	264.771	18.2292	-595.6	3.07187
15.874	286	268.018	17.9816	-595.6	1.17436
15.9	284	271.887	12.1126	-595.6	0.805255
15.926	269	275.333	-6.33343	-595.6	0.735731
15.953	257	277.169	-20.1687	-595.6	1.16492
15.979	281	276.477	4.52304	-595.6	4.29245
16.005	283	273.326	9.67447	-595.6	7.39625
16.031	245	268.943	-23.9431	-595.6	5.57049
16.058	289	264.995	24.0054	-595.6	3.24083
16.084	277	262.644	14.3562	-595.6	1.80848
16.11	290	262.228	27.772	-595.6	1.06785
16.136	274	263.46	10.5402	-595.6	0.714462
16.163	258	265.757	-7.75714	-595.6	0.420924
16.189	285	268.352	16.6478	-595.6	0.386068
16.215	263	270.402	-7.40152	-595.6	0.490184
16.241	275	271.083	3.91696	-595.6	1.22741
16.268	246	270.173	-24.1731	-595.6	4.93882
16.294	296	268.332	27.668	-595.6	6.9753
16.32	258	266.546	-8.54645	-595.6	4.96955
16.346	258	265.32	-7.32007	-595.6	2.60364
16.373	255	264.659	-9.65918	-595.6	2.0537
16.399	259	264.382	-5.3819	-595.6	3.17717
16.425	248	264.331	-16.3312	-595.6	2.67824
16.451	268	264.344	3.65616	-595.6	4.17687
16.478	277	264.296	12.7038	-595.6	7.75377
16.504	285	264.157	20.8431	-595.6	6.2089
16.53	243	264.017	-21.0173	-595.6	7.73101
16.557	229	264.112	-35.1122	-595.6	8.45039
16.583	249	264.714	-15.7142	-595.6	5.60404
16.609	294	265.984	28.0158	-595.6	3.18362
16.635	267	267.937	-0.936768	-595.6	1.25488
16.662	261	270.463	-9.46313	-595.6	0.986133
16.688	255	273.412	-18.4118	-595.6	1.10018
16.714	286	276.568	9.43161	-595.6	1.54326
16.74	297	279.805	17.1947	-595.6	3.09579
16.767	276	283.071	-7.07077	-595.6	5.29675
16.793	297	286.283	10.7169	-595.6	9.65592
16.819	268	289.424	-21.4241	-595.6	29.6928
16.845	283	292.83	-9.83005	-595.6	54.9301
16.872	328	297.2	30.8	-595.6	67.3368
16.898	327	302.953	24.0465	-595.6	40.9851
16.924	303	309.858	-6.85825	-595.6	20.8432
16.95	313	317.145	-4.14514	-595.6	6.16838
16.977	300	323.896	-23.8961	-595.6	3.20402
17.003	336	329.519	6.48059	-595.6	3.27092
17.029	364	334.013	29.9874	-595.6	4.45829
17.055	338	337.31	0.690094	-595.6	4.97783
17.082	312	338.228	-26.2281	-595.6	3.99898
17.108	348	334.855	13.145	-595.6	4.73228
17.134	332	326.735	5.26547	-595.6	16.0253
17.16	330	316.493	13.5066	-595.6	26.9681
17.187	345	307.871	37.1292	-595.6	18.2152
17.213	313	302.885	10.1154	-595.6	10.5924
17.239	314	301.532	12.4681	-595.6	2.85608
17.266	307	302.805	4.19537	-595.6	1.24888
17.292	317	305.623	11.3766	-595.6	0.858693
17.318	304	309.022	-5.0224	-595.6	0.687196
17.344	289	312.071	-23.0708	-595.6	0.659839
17.371	293	313.809	-20.8086	-595.6	0.77302
17.397	318	313.362	4.63812	-595.6	1.4224
17.423	296	310.683	-14.6828	-595.6	4.51051
17.449	331	306.731	24.2693	-595.6	7.17523
17.476	292	302.823	-10.8233	-595.6	9.00332
17.502	276	299.737	-23.7365	-595.6	8.53897
17.528	287	297.543	-10.5431	-595.6	8.89552
17.554	291	295.971	-4.97076	-595.6	16.7335
17.581	309	294.749	14.2512	-595.6	22.2286
17.607	274	293.635	-19.6346	-595.6	17.5503
17.633	296	292.436	3.56448	-595.6	11.0326
17.659	291	291.114	-0.113525	-595.6	5.38118
17.686	314	289.912	24.088	-595.6	4.13811
17.712	258	289.151	-31.1509	-595.6	8.31603
17.738	292	288.948	3.05222	-595.6	14.358
17.764	308	289.22	18.7801	-595.6	9.71719
17.791	283	289.745	-6.74451	-595.6	7.25588
17.817	324	290.227	33.7733	-595.6	3.93535
17.843	267	290.4	-23.4	-595.6	8.09413
17.869	268	290.13	-22.1297	-595.6	30.5791
17.896	278	289.451	-11.451	-595.6	38.2389
17.922	291	288.513	2.48685	-595.6	26.9307
17.948	295	287.546	7.45367	-595.6	16.8609
17.975	270	286.853	-16.8533	-595.6	6.72134
18.001	312	286.621	25.3792	-595.6	4.04068
18.027	290	286.777	3.22256	-595.6	3.04238
18.053	300	287.054	12.9461	-595.6	2.04489
18.08	287	287.167	-0.167267	-595.6	2.01873
18.106	293	286.967	6.03342	-595.6	2.88167
18.132	306	286.426	19.5744	-595.6	4.48121
18.158	291	285.555	5.44516	-595.6	9.13778
18.185	258	284.421	-26.4211	-595.6	6.9277
18.211	282	283.187	-1.18668	-595.6	5.82797
18.237	279	282.007	-3.00705	-595.6	3.18653
18.263	266	280.934	-14.9341	-595.6	4.91988
18.29	295	279.975	15.0253	-595.6	8.36483
18.316	277	279.135	-2.1348	-595.6	7.31403
18.342	296	278.425	17.5753	-595.6	10.8254
18.368	261	277.844	-16.8443	-595.6	11.0197
18.395	259	277.39	-18.3902	-595.6	7.74665
18.421	264	277.061	-13.0612	-595.6	4.68082
18.447	274	276.852	-2.85196	-595.6	1.73076
18.473	258	276.785	-18.7852	-595.6	0.779458
18.5	270	276.86	-6.85968	-595.6	0.731894
18.526	287	277.084	9.91568	-595.6	1.85764
18.552	275	277.462	-2.46237	-595.6	4.89028
18.579	280	277.963	2.03729	-595.6	4.10902
18.605	324	278.464	45.5359	-595.6	3.57187
18.631	271	278.726	-7.72555	-595.6	2.80825
18.657	258	278.461	-20.4609	-595.6	1.52502
18.684	257	277.53	-20.5302	-595.6	1.60121
18.71	286	276.115	9.88464	-595.6	2.03962
18.736	259	274.653	-15.653	-595.6	1.62115
18.762	289	273.516	15.4839	-595.6	1.53473
18.789	276	272.79	3.21002	-595.6	0.760033
18.815	285	272.344	12.656	-595.6	0.40912
18.841	275	271.951	3.04907	-595.6	0.21063
18.867	276	271.49	4.5101	-595.6	0.310547
18.894	265	270.971	-5.97082	-595.6	0.817218
18.92	274	270.565	3.43478	-595.6	0.7072
18.946	284	270.452	13.5476	-595.6	0.579633
18.972	296	270.722	25.2784	-595.6	0.382292
18.999	239	271.371	-32.3714	-595.6	0.475638
19.025	279	272.274	6.72586	-595.6	0.504447
19.051	278	273.325	4.67481	-595.6	0.462935
19.077	309	274.318	34.682	-595.6	0.508545
19.104	292	275.134	16.8656	-595.6	1.22689
19.13	299	276.011	22.9888	-595.6	4.89365
19.156	282	277.548	4.45218	-595.6	5.62419
19.182	299	280.264	18.7361	-595.6	3.91344
19.209	271	284.168	-13.1682	-595.6	2.40323
19.235	273	288.608	-15.6084	-595.6	0.69902
19.261	306	292.524	13.4764	-595.6	0.393856
19.288	324	294.611	29.3892	-595.6	0.411269
19.314	296	294.15	1.8504	-595.6	0.754044
19.34	298	291.558	6.44196	-595.6	1.60687
19.366	281	288.214	-7.21414	-595.6	3.41955
19.393	253	285.423	-32.4227	-595.6	4.21079
19.419	270	283.686	-13.6857	-595.6	5.76428
19.445	312	282.74	29.2597	-595.6	8.36878
19.471	286	282.143	3.85684	-595.6	6.66279
19.498	287	281.891	5.10858	-595.6	9.46097
19.524	262	282.308	-20.3085	-595.6	5.27866
19.55	282	283.48	-1.48026	-595.6	4.00385
19.576	262	284.989	-22.9891	-595.6	2.04611
19.603	268	286.231	-18.2313	-595.6	2.21965
19.629	321	286.741	34.2593	-595.6	3.44331
19.655	281	286.463	-5.46335	-595.6	4.01666
19.681	306	285.767	20.2328	-595.6	4.29928
19.708	287	285.24	1.75958	-595.6	5.99842
19.734	309	285.362	23.638	-595.6	8.87305
19.76	281	286.29	-5.29025	-595.6	12.2052
19.786	316	287.952	28.0477	-595.6	22.9427
19.813	284	290.219	-6.21887	-595.6	16.19
19.839	293	292.976	0.024323	-595.6	12.533
19.865	281	295.845	-14.8449	-595.6	7.27668
19.892	303	298.375	4.62488	-595.6	5.07951
19.918	285	300.058	-15.0582	-595.6	4.22805
19.944	296	300.398	-4.39832	-595.6	4.4971
19.97	300	299.08	0.919922	-595.6	2.71863
19.997	299	296.242	2.7576	-595.6	2.66191
20.023	314	292.7	21.2997	-595.6	3.60905
20.049	302	289.648	12.3524	-595.6	2.89168
20.075	302	288.15	13.8505	-595.6	4.19907
20.102	289	288.882	0.117676	-595.6	5.08763
20.128	325	292.047	32.9528	-595.6	2.92207
20.154	314	297.13	16.8705	-595.6	2.50173
20.18	288	302.918	-14.9177	-595.6	1.12234
20.207	317	307.911	9.08874	-595.6	0.849745
20.233	295	310.927	-15.9265	-595.6	1.85711
20.259	289	311.774	-22.7739	-595.6	5.10488
20.285	329	311.157	17.8434	-595.6	4.5497
20.312	308	309.931	-1.93115	-595.6	5.34397
20.338	298	308.641	-10.6408	-595.6	6.41313
20.364	300	307.447	-7.44705	-595.6	14.6613
20.39	297	306.147	-9.14734	-595.6	20.7438
20.417	334	304.197	29.8026	-595.6	12.8691
20.443	262	301.089	-39.0893	-595.6	13.427
20.469	290	297.163	-7.16278	-595.6	11.5702
20.495	308	293.763	14.2366	-595.6	8.20483
20.522	275	292.352	-17.3524	-595.6	6.24675
20.548	328	293.542	34.4579	-595.6	3.48948
20.574	306	297.007	8.99274	-595.6	1.33955
20.601	333	301.733	31.2673	-595.6	0.762756
20.627	280	306.356	-26.3558	-595.6	0.697602
20.653	315	309.356	5.64371	-595.6	0.828365
20.679	300	309.514	-9.51407	-595.6	1.57578
20.706	312	306.659	5.3414	-595.6	5.82191
20.732	270	302.05	-32.0497	-595.6	12.931
20.758	303	297.605	5.39478	-595.6	9.63586
20.784	303	294.624	8.37598	-595.6	8.72404
20.811	271	293.311	-22.3112	-595.6	5.41102
20.837	305	293.232	11.7676	-595.6	4.59679
20.863	279	293.895	-14.8954	-595.6	10.0999
20.889	291	294.933	-3.93332	-595.6	7.42236
20.916	306	295.966	10.0345	-595.6	5.87299
20.942	303	296.674	6.32642	-595.6	3.52156
20.968	275	297.023	-22.0226	-595.6	1.68258
20.994	295	297.298	-2.29785	-595.6	1.25421
21.021	278	297.801	-19.8005	-595.6	1.11691
21.047	329	298.612	30.388	-595.6	1.68639
21.073	289	299.712	-10.7122	-595.6	2.46265
21.099	308	301.213	6.78656	-595.6	5.74019
21.126	306	303.371	2.62909	-595.6	5.16479
21.152	323	306.304	16.6965	-595.6	3.53363
21.178	306	309.77	-3.76984	-595.6	2.46178
21.204	301	313.153	-12.1534	-595.6	0.837017
21.231	294	315.723	-21.7231	-595.6	0.937664
21.257	341	316.896	24.1043	-595.6	2.22414
21.283	322	316.385	5.61508	-595.6	1.74558
21.31	332	314.334	17.6662	-595.6	1.65031
21.336	342	311.468	30.5323	-595.6	1.79154
21.362	320	308.871	11.1293	-595.6	2.62497
21.388	325	307.358	17.6422	-595.6	4.53321
21.415	288	307.122	-19.1224	-595.6	2.77034
21.441	330	307.903	22.0974	-595.6	3.24491
21.467	307	309.293	-2.29272	-595.6	3.7507
21.493	311	310.948	0.052155	-595.6	2.27918
21.52	334	312.64	21.3598	-595.6	1.83653
21.546	330	314.251	15.7493	-595.6	1.11455
21.572	304	315.738	-11.738	-595.6	0.406649
21.598	320	317.108	2.89227	-595.6	0.345846
21.625	297	318.392	-21.392	-595.6	0.425604
21.651	313	319.63	-6.63031	-595.6	0.382639
21.677	293	320.866	-27.8664	-595.6	0.462155
21.703	282	322.132	-40.132	-595.6	0.582257
21.73	327	323.452	3.54837	-595.6	1.12365
21.756	336	324.85	11.1502	-595.6	4.28166
21.782	314	326.335	-12.3352	-595.6	11.1177
21.808	300	327.914	-27.9141	-595.6	10.7927
21.835	334	329.584	4.41589	-595.6	10.8565
21.861	329	331.333	-2.33307	-595.6	7.85208
21.887	296	333.154	-37.1538	-595.6	4.79091
21.913	319	335.029	-16.029	-595.6	3.54851
21.94	340	336.939	3.06085	-595.6	2.64503
21.966	342	338.879	3.12109	-595.6	1.55742
21.992	306	340.82	-34.8203	-595.6	1.26183
22.019	357	342.764	14.2357	-595.6	0.738406
22.045	313	344.69	-31.6904	-595.6	0.788309
22.071	311	346.585	-35.5847	-595.6	1.08722
22.097	351	348.44	2.56049	-595.6	2.77508
22.124	357	350.23	6.77036	-595.6	6.58436
22.15	362	352.006	9.99417	-595.6	9.42782
22.176	368	353.762	14.2379	-595.6	10.3955
22.202	349	355.53	-6.5296	-595.6	8.59469
22.229	387	357.357	29.6426	-595.6	5.5622
22.255	335	359.313	-24.3126	-595.6	4.94616
22.281	351	361.489	-10.4892	-595.6	5.52614
22.307	366	364	2	-595.6	3.1508
22.334	368	366.977	1.02277	-595.6	2.90487
22.36	390	370.568	19.4324	-595.6	1.83873
22.386	404	374.913	29.0866	-595.6	1.77797
22.412	372	380.119	-8.11948	-595.6	1.48459
22.439	366	386.232	-20.2319	-595.6	1.13876
22.465	413	393.125	19.8752	-595.6	1.18166
22.491	404	400.438	3.56158	-595.6	1.14965
22.517	434	407.496	26.5045	-595.6	1.50994
22.544	425	413.428	11.5723	-595.6	4.97982
22.57	458	417.574	40.4259	-595.6	12.8031
22.596	470	420.168	49.8315	-595.6	11.4997
22.623	435	422.796	12.2042	-595.6	9.8993
22.649	483	428.064	54.9364	-595.6	7.00111
22.675	410	438.449	-28.4486	-595.6	3.5058
22.701	471	455.117	15.8832	-595.6	1.88116
22.728	466	477.481	-11.4808	-595.6	1.52935
22.754	484	503.318	-19.3182	-595.6	1.6743
22.78	527	528.989	-1.98895	-595.6	2.02834
22.806	561	549.924	11.0756	-595.6	2.62034
22.833	519	562.067	-43.067	-595.6	3.81508
22.859	512	564.05	-52.0497	-595.6	6.69228
22.885	575	558.466	16.5338	-595.6	19.6951
22.911	533	550.482	-17.4818	-595.6	53.8823
22.938	564	544.72	19.2795	-595.6	44.0948
22.964	563	543.124	19.8758	-595.6	59.3867
22.99	571	545.09	25.9105	-595.6	92.1554
23.016	533	548.796	-15.7957	-595.6	80.141
23.043	598	552.26	45.7396	-595.6	75.775
23.069	566	554.076	11.9239	-595.6	113.018
23.095	603	553.958	49.0417	-595.6	154.945
23.121	545	552.458	-7.4577	-595.6	92.5546
23.148	548	550.052	-2.05212	-595.6	94.7575
23.174	598	546.906	51.0943	-595.6	89.7191
23.2	546	543.306	2.6936	-595.6	106.738
23.226	570	539.617	30.3831	-595.6	68.9719
23.253	562	535.593	26.4066	-595.6	63.047
23.279	531	530.399	0.601318	-595.6	58.442
23.305	551	523.61	27.3897	-595.6	70.6443
23.332	505	515.92	-10.9202	-595.6	67.465
23.358	496	508.688	-12.6882	-595.6	56.0093
23.384	484	503.042	-19.0417	-595.6	68.6452
23.41	578	499.435	78.5651	-595.6	66.6526
23.437	496	497.578	-1.5784	-595.6	51.8675
23.463	486	496.572	-10.5717	-595.6	37.2575
23.489	486	495.3	-9.2998	-595.6	27.9125
23.515	498	492.874	5.1265	-595.6	15.3979
23.542	467	488.796	-21.7956	-595.6	14.533
23.568	478	482.948	-4.9483	-595.6	36.3105
23.594	492	475.654	16.3465	-595.6	109.071
23.62	469	467.645	1.35513	-595.6	122.53
23.647	466	459.805	6.19495	-595.6	117.882
23.673	444	452.842	-8.84158	-595.6	131.056
23.699	449	447.135	1.86539	-595.6	100.48
23.725	449	442.761	6.23856	-595.6	58.326
23.752	425	439.588	-14.5883	-595.6	43.2184
23.778	435	437.327	-2.3273	-595.6	21.8199
23.804	404	435.54	-31.5398	-595.6	12.9512
23.83	485	433.7	51.3001	-595.6	14.4535
23.857	398	431.304	-33.3044	-595.6	18.0362
23.883	453	428.057	24.9426	-595.6	44.5386
23.909	421	424.009	-3.00873	-595.6	78.148
23.936	392	419.531	-27.5313	-595.6	65.2923
23.962	424	415.118	8.88236	-595.6	74.5344
23.988	404	411.133	-7.13309	-595.6	49.8197
24.014	409	407.718	1.28165	-595.6	45.9542
24.041	405	404.832	0.168427	-595.6	45.739
24.067	393	402.346	-9.34607	-595.6	35.2695
24.093	385	400.131	-15.1307	-595.6	49.3287
24.119	411	398.085	12.9152	-595.6	72.1227
24.146	387	396.147	-9.14728	-595.6	71.7239
24.172	366	394.293	-28.2932	-595.6	73.5024
24.198	378	392.524	-14.5242	-595.6	48.048
24.224	388	390.859	-2.85913	-595.6	37.4815
24.251	387	389.325	-2.32468	-595.6	18.7368
24.277	396	387.945	8.05463	-595.6	9.04009
24.303	415	386.732	28.2681	-595.6	6.64574
24.329	389	385.686	3.31357	-595.6	5.64319
24.356	403	384.783	18.2173	-595.6	7.98753
24.382	362	383.984	-21.9839	-595.6	21.7327
24.408	364	383.25	-19.2496	-595.6	67.5255
24.434	368	382.542	-14.5424	-595.6	87.6083
24.461	407	381.819	25.1813	-595.6	63.5049
24.487	397	381.016	15.984	-595.6	60.4453
24.513	377	380.069	-3.0693	-595.6	48.9069
24.539	359	378.942	-19.9422	-595.6	29.3855
24.566	384	377.673	6.32693	-595.6	27.295
24.592	384	376.343	7.65698	-595.6	27.8437
24.618	404	375.062	28.9375	-595.6	29.6391
24.645	357	373.928	-16.928	-595.6	26.9974
24.671	393	372.928	20.0718	-595.6	22.2233
24.697	386	371.933	14.0667	-595.6	19.951
24.723	382	370.821	11.1786	-595.6	20.7468
24.75	372	369.584	2.41583	-595.6	28.9788
24.776	358	368.378	-10.378	-595.6	39.5995
24.802	332	367.412	-35.4115	-595.6	44.5187
24.828	416	366.79	49.21	-595.6	38.5874
24.855	335	366.442	-31.4419	-595.6	24.9509
24.881	333	366.156	-33.1558	-595.6	21.1326
24.907	388	365.736	22.2635	-595.6	13.8548
24.933	343	365.092	-22.0924	-595.6	16.2129
24.96	366	364.263	1.73731	-595.6	15.0091
24.986	348	363.298	-15.2979	-595.6	12.8015
25.012	359	362.158	-3.1579	-595.6	15.8087
25.038	341	360.664	-19.6643	-595.6	13.5492
25.065	395	358.575	36.4246	-595.6	10.9256
25.091	355	355.735	-0.735321	-595.6	14.287
25.117	362	352.247	9.75299	-595.6	21.3852
25.143	323	348.459	-25.4593	-595.6	17.0868
25.17	345	344.804	0.196289	-595.6	15.9956
25.196	360	341.601	18.3992	-595.6	10.8792
25.222	327	339	-11.9996	-595.6	8.17346
25.248	327	337.023	-10.0226	-595.6	4.17569
25.275	323	335.585	-12.5854	-595.6	2.63787
25.301	324	334.565	-10.5647	-595.6	2.74654
25.327	330	333.859	-3.8595	-595.6	4.14611
25.354	304	333.382	-29.3816	-595.6	8.14781
25.38	322	333.067	-11.0667	-595.6	14.3666
25.406	330	332.861	-2.8606	-595.6	15.0258
25.432	353	332.691	20.3091	-595.6	19.4785
25.459	366	332.515	33.485	-595.6	30.9416
25.485	367	332.358	34.6423	-595.6	42.2531
25.511	344	332.344	11.6564	-595.6	41.9035
25.537	302	332.689	-30.6891	-595.6	49.3261
25.564	324	333.612	-9.61163	-595.6	65.0355
25.59	347	335.212	11.7882	-595.6	39.3961
25.616	357	337.291	19.7087	-595.6	31.3018
25.642	325	339.371	-14.3714	-595.6	31.5219
25.669	355	340.834	14.1659	-595.6	23.6267
25.695	371	341.142	29.858	-595.6	27.2934
25.721	350	340.154	9.84613	-595.6	32.7896
25.747	338	338.163	-0.163239	-595.6	36.3148
25.774	361	335.693	25.307	-595.6	24.0886
25.8	351	333.165	17.8349	-595.6	21.3292
25.826	347	330.803	16.1971	-595.6	20.5443
25.852	294	328.749	-34.7491	-595.6	23.6605
25.879	328	327.163	0.837219	-595.6	19.1674
25.905	360	326.161	33.8388	-595.6	14.6478
25.931	330	325.667	4.33307	-595.6	17.7716
25.958	285	325.407	-40.4067	-595.6	25.9991
25.984	330	325.037	4.96262	-595.6	20.1115
26.01	325	324.283	0.716583	-595.6	12.3083
26.036	342	323.023	18.9773	-595.6	14.4275
26.063	317	321.327	-4.32724	-595.6	9.6283
26.089	301	319.435	-18.4352	-595.6	9.72401
26.115	308	317.653	-9.65289	-595.6	9.2892
26.141	330	316.2	13.7995	-595.6	13.0947
26.168	302	315.134	-13.1344	-595.6	9.9328
26.194	320	314.409	5.59055	-595.6	11.9551
26.22	319	313.941	5.05939	-595.6	16.0292
26.246	330	313.659	16.3412	-595.6	11.7233
26.273	299	313.513	-14.5131	-595.6	17.2225
26.299	287	313.428	-26.4283	-595.6	20.2072
26.325	336	313.278	22.7217	-595.6	22.6816
26.351	291	312.906	-21.9058	-595.6	25.4351
26.378	284	312.198	-28.198	-595.6	19.5451
26.404	316	311.189	4.81076	-595.6	22.6449
26.43	325	310.051	14.9486	-595.6	18.0514
26.456	332	309.012	22.9879	-595.6	15.1255
26.483	309	308.236	0.763611	-595.6	17.8525
26.509	302	307.754	-5.75409	-595.6	18.9242
26.535	291	307.45	-16.4505	-595.6	33.2281
26.561	338	307.072	30.9282	-595.6	44.8796
26.588	305	306.308	-1.30817	-595.6	26.1609
26.614	338	304.913	33.087	-595.6	28.505
26.64	299	302.824	-3.8237	-595.6	24.0436
26.667	274	300.197	-26.1969	-595.6	19.8563
26.693	321	297.321	23.679	-595.6	24.8222
26.719	289	294.503	-5.50265	-595.6	16.5946
26.745	275	291.977	-16.9769	-595.6	14.282
26.772	293	289.905	3.09531	-595.6	15.5187
26.798	291	288.365	2.63452	-595.6	10.566
26.824	297	287.373	9.6272	-595.6	12.0335
26.85	280	286.838	-6.83798	-595.6	9.27681
26.877	299	286.626	12.3743	-595.6	7.36387
26.903	258	286.585	-28.5846	-595.6	9.90056
26.929	288	286.572	1.42847	-595.6	17.7432
26.955	285	286.468	-1.46771	-595.6	28.4447
26.982	294	286.197	7.80252	-595.6	21.7095
27.008	320	285.75	34.2496	-595.6	26.1562
27.034	295	285.179	9.82083	-595.6	23.7192
27.06	293	284.552	8.44751	-595.6	15.6235
27.087	302	283.898	18.1019	-595.6	14.3889
27.113	251	283.188	-32.1876	-595.6	13.3216
27.139	276	282.367	-6.36734	-595.6	12.6319
27.165	267	281.399	-14.399	-595.6	10.0066
27.192	298	280.279	17.7213	-595.6	8.61011
27.218	290	279.044	10.9564	-595.6	12.6758
27.244	280	277.771	2.2287	-595.6	10.7439
27.27	277	276.559	0.441132	-595.6	6.44407
27.297	311	275.492	35.5082	-595.6	7.954
27.323	275	274.617	0.382599	-595.6	5.65641
27.349	262	273.936	-11.9359	-595.6	6.68441
27.376	284	273.408	10.5916	-595.6	13.0807
27.402	272	272.981	-0.981049	-595.6	12.5953
27.428	271	272.615	-1.61487	-595.6	8.93463
27.454	301	272.302	28.6984	-595.6	12.86
27.481	269	272.053	-3.05292	-595.6	10.5365
27.507	239	271.877	-32.8766	-595.6	5.91971
27.533	268	271.758	-3.7583	-595.6	7.73475
27.559	286	271.656	14.3441	-595.6	11.91
27.586	291	271.504	19.4961	-595.6	14.1798
27.612	250	271.24	-21.2395	-595.6	14.9122
27.638	257	270.844	-13.8443	-595.6	16.2421
27.664	281	270.367	10.633	-595.6	14.0804
27.691	273	269.901	3.09927	-595.6	12.2078
27.717	283	269.525	13.4754	-595.6	13.6227
27.743	251	269.251	-18.2506	-595.6	11.6478
27.769	288	269	18.9997	-595.6	8.16368
27.796	254	268.624	-14.6237	-595.6	14.0054
27.822	265	267.956	-2.95639	-595.6	12.4607
27.848	263	266.885	-3.8848	-595.6	7.36802
27.874	278	265.392	12.608	-595.6	10.068
27.901	246	263.57	-17.5699	-595.6	13.9809
27.927	267	261.595	5.4054	-595.6	14.8848
27.953	260	259.669	0.330597	-595.6	12.9535
27.98	248	257.963	-9.96289	-595.6	10.233
28.006	256	256.58	-0.579926	-595.6	10.0109
28.032	270	255.566	14.4336	-595.6	8.39713
28.058	253	254.932	-1.93242	-595.6	5.17859
28.085	240	254.676	-14.6757	-595.6	8.09373
28.111	245	254.796	-9.79627	-595.6	12.9613
28.137	240	255.293	-15.2927	-595.6	11.0238
28.163	240	256.142	-16.1419	-595.6	11.2784
28.19	237	257.274	-20.2737	-595.6	17.5373
28.216	253	258.552	-5.55157	-595.6	11.3126
28.242	295	259.778	35.2224	-595.6	11.4979
28.268	236	260.663	-24.6626	-595.6	16.2474
28.295	283	260.848	22.1519	-595.6	10.5008
28.321	268	260.029	7.97104	-595.6	10.8744
28.347	283	258.06	24.9395	-595.6	11.9671
28.373	259	255.163	3.83652	-595.6	15.1436
28.4	231	251.909	-20.9085	-595.6	13.0167
28.426	241	248.975	-7.97549	-595.6	12.1261
28.452	248	246.847	1.15308	-595.6	18.2762
28.478	253	245.666	7.33423	-595.6	22.2404
28.505	253	245.297	7.7027	-595.6	23.3133
28.531	244	245.461	-1.46109	-595.6	19.9081
28.557	247	245.852	1.14757	-595.6	25.3859
28.583	269	246.191	22.8087	-595.6	17.2995
28.61	236	246.253	-10.2527	-595.6	14.7134
28.636	247	246.01	0.989609	-595.6	14.4421
28.662	274	245.533	28.4673	-595.6	12.4322
28.689	233	245	-11.9996	-595.6	18.1625
28.715	261	244.65	16.3497	-595.6	21.1263
28.741	251	244.691	6.30926	-595.6	15.9863
28.767	236	245.169	-9.16917	-595.6	12.6728
28.794	223	245.971	-22.9706	-595.6	12.4471
28.82	257	246.888	10.1116	-595.6	7.33453
28.846	248	247.596	0.403885	-595.6	3.9983
28.872	266	247.77	18.2297	-595.6	5.32431
28.899	253	247.152	5.8481	-595.6	8.38134
28.925	255	245.645	9.35471	-595.6	12.6216
28.951	214	243.37	-29.3699	-595.6	12.1773
28.977	259	240.621	18.3794	-595.6	11.5767
29.004	239	237.777	1.22334	-595.6	11.7548
29.03	248	235.211	12.7893	-595.6	9.1968
29.056	216	233.194	-17.194	-595.6	6.04003
29.082	218	231.808	-13.8075	-595.6	5.91384
29.109	238	230.975	7.02489	-595.6	7.13031
29.135	241	230.522	10.4776	-595.6	10.0268
29.161	233	230.278	2.72227	-595.6	9.59026
29.187	245	230.077	14.9234	-595.6	7.34581
29.214	230	229.8	0.200043	-595.6	9.43546
29.24	239	229.408	9.59157	-595.6	11.3945
29.266	211	228.966	-17.966	-595.6	8.90348
29.293	224	228.635	-4.6355	-595.6	7.35472
29.319	245	228.567	16.433	-595.6	6.89675
29.345	208	228.839	-20.8394	-595.6	7.33003
29.371	253	229.403	23.5965	-595.6	9.91107
29.398	235	230.131	4.86902	-595.6	12.4862
29.424	214	230.818	-16.8181	-595.6	12.1576
29.45	240	231.263	8.737	-595.6	11.0921
29.476	205	231.31	-26.31	-595.6	11.9311
29.503	209	230.913	-21.9134	-595.6	10.8384
29.529	256	230.159	25.8413	-595.6	10.7349
29.555	225	229.229	-4.22873	-595.6	12.0098
29.581	252	228.29	23.7104	-595.6	11.4399
29.608	222	227.41	-5.40951	-595.6	10.3413
29.634	243	226.537	16.4633	-595.6	14.161
29.66	229	225.532	3.46825	-595.6	13.4262
29.686	217	224.239	-7.23892	-595.6	13.4116
29.713	206	222.584	-16.5843	-595.6	10.4532
29.739	243	220.671	22.3286	-595.6	10.9063
29.765	218	218.781	-0.78125	-595.6	12.9394
29.791	204	217.247	-13.2473	-595.6	8.08294
29.818	215	216.296	-1.29587	-595.6	5.5981
29.844	222	215.966	6.0338	-595.6	7.18948
29.87	199	216.147	-17.1468	-595.6	9.17144
29.896	242	216.671	25.3289	-595.6	8.78853
29.923	210	217.41	-7.40958	-595.6	6.08498
29.949	216	218.322	-2.32227	-595.6	8.10929
29.975	226	219.467	6.53256	-595.6	11.8642
				-595.6	8.04376
				-595.6	6.90028
				-595.6	7.29738
				-595.6
				-595.6
				-595.6
				-595.6
				-595.6
				-595.6
				-595.6
				-595.6
				-595.6
				-595.6
				-595.6
				-595.6
				-595.6
				-595.6
				-595.6
				-595.6
				-595.6
				-595.6
				-595.6
				-595.6
				-595.6
				-595.6
				-595.6
				-595.6
				-595.6
				-595.6
				-595.6
				-595.6
				-595.6
				-595.6
				-595.6
				-595.6
				-595.6
				-595.6
				-595.6
				-595.6
				-595.6
				-595.6
				-595.6
				-595.6
				-595.6
				-595.6
				-595.6
				-595.6
				-595.6
				-595.6
				-595.6
				-595.6
				-595.6
				-595.6
				-595.6
				-595.6
				-595.6
				-595.6
				-595.6
				-595.6
				-595.6
				-595.6
				-595.6
				-595.6
				-595.6
				-595.6
				-595.6
				-595.6
				-595.6
				-595.6
				-595.6
				-595.6
				-595.6
				-595.6
				-595.6
				-595.6
				-595.6
				-595.6
				-595.6
				-595.6
				-595.6
				-595.6
				-595.6
				-595.6
				-595.6
				-595.6
				-595.6
				-595.6
				-595.6
				-595.6
				-595.6
				-595.6
				-595.6
				-595.6
				-595.6
				-595.6
				-595.6
				-595.6
				-595.6
				-595.6
				-595.6
				-595.6
				-595.6
				-595.6
				-595.6
				-595.6
				-595.6
				-595.6
				-595.6
				-595.6
				-595.6
				-595.6
				-595.6
				-595.6
				-595.6
				-595.6
				-595.6
				-595.6
				-595.6
				-595.6
				-595.6
				-595.6
				-595.6
				-595.6
				-595.6
				-595.6
				-595.6
				-595.6
				-595.6
				-595.6
				-595.6
				-595.6
				-595.6
				-595.6
				-595.6
				-595.6
				-595.6
				-595.6
				-595.6
				-595.6
				-595.6
				-595.6
				-595.6
				-595.6
				-595.6
				-595.6
				-595.6
				-595.6
				-595.6
				-595.6
				-595.6
				-595.6
				-595.6
				-595.6
				-595.6
				-595.6
				-595.6
				-595.6
				-595.6
				-595.6
				-595.6
				-595.6
				-595.6
				-595.6
				-595.6
				-595.6
				-595.6
				-595.6
				-595.6
				-595.6
				-595.6
				-595.6
				-595.6
				-595.6
				-595.6
				-595.6
				-595.6
				-595.6
				-595.6
				-595.6
				-595.6
				-595.6
				-595.6
				-595.6
				-595.6
				-595.6
				-595.6
				-595.6
				-595.6
				-595.6
				-595.6
				-595.6
				-595.6
				-595.6
				-595.6
				-595.6
				-595.6
				-595.6
				-595.6
				-595.6
				-595.6
				-595.6
				-595.6
				-595.6
				-595.6
				-595.6
				-595.6
				-595.6
				-595.6
				-595.6
				-595.6
				-595.6
				-595.6
				-595.6
				-595.6
				-595.6
				-595.6
				-595.6
				-595.6
				-595.6
				-595.6
				-595.6
				-595.6
				-595.6
				-595.6
				-595.6
				-595.6

## Sheet: Fig. 2f
Fig. 2f
X1	25	50	X2	73	100	125	150	175	200	225	250	275	300	325	350	375	400
2.01933	8638	8752
2.04559	8584	8566
2.07185	8204	8253
2.09811	7939	7810
2.12437	7816	7598
2.15063	7383	7518
2.17689	7225	7291	2.01933	8667	8521	8444	8651	8466	8367	7188	6722	6475	6410	6456	6301	4701	4986
2.20315	7129	7083	2.04559	8411	8380	8062	8390	8169	7927	7020	6469	6307	6135	6054	5898	4500	4679
2.22941	6793	6897	2.07185	8162	8098	7720	8034	7957	7785	6638	6396	6266	6014	5981	5959	4467	4583
2.25568	6738	7012	2.09811	7884	7815	7754	7766	7649	7765	6628	6373	6074	5827	5888	5663	4369	4522
2.28194	6604	6722	2.12437	7812	7664	7480	7702	7456	7484	6386	5985	5926	5916	5702	5576	4178	4340
2.3082	6370	6489	2.15063	7587	7430	7379	7458	7353	7270	6326	5867	5715	5706	5657	5392	4029	4187
2.33446	6275	6527	2.17689	7413	7272	7177	7321	7209	7164	6140	5922	5553	5571	5547	5359	3859	4058
2.36072	6009	6414	2.20315	7400	7126	6994	7202	6912	7021	6120	5659	5418	5442	5352	5182	3699	3963
2.38698	6106	6357	2.22941	7055	7040	6806	7282	7071	6791	6055	5481	5182	5238	5144	4959	3759	3870
2.41324	5791	6098	2.25568	7008	6797	6844	7116	6867	6732	5834	5333	5156	5189	5133	5006	3610	3720
2.4395	5908	6144	2.28194	6834	6639	6713	6850	6580	6636	5631	5306	5137	5183	4944	4896	3449	3656
2.46576	5689	6071	2.3082	6790	6649	6547	6725	6587	6515	5674	5090	4973	5040	4930	4822	3516	3539
2.49202	5556	6136	2.33446	6659	6493	6569	6765	6427	6491	5537	5287	4916	4879	4899	4795	3370	3528
2.51828	5563	6175	2.36072	6619	6441	6446	6564	6258	6594	5438	5082	4804	4836	4658	4586	3289	3406
2.54454	5510	5941	2.38698	6508	6349	6428	6651	6385	6214	5331	5035	4806	4757	4747	4514	3362	3365
2.5708	5567	5956	2.41324	6236	6410	6528	6455	6326	6195	5440	4919	4700	4748	4766	4556	3143	3217
2.59706	5572	6212	2.4395	6229	6424	6315	6444	6204	6223	5252	4855	4715	4729	4685	4495	3088	3099
2.62332	5576	6233	2.46576	6484	6239	6260	6432	6174	6213	5308	4794	4555	4687	4618	4377	3074	3100
2.64958	5625	6426	2.49202	6398	6169	6223	6469	6185	6039	5408	4736	4602	4558	4680	4343	2992	3072
2.67584	5715	6394	2.51828	6332	6293	6254	6302	6237	6253	5259	4647	4606	4539	4402	4332	2878	2978
2.7021	5880	6644	2.54454	6334	6254	6417	6523	6283	6097	5255	4807	4507	4585	4542	4391	2904	2897
2.72837	6009	7029	2.5708	6414	6295	6463	6445	6319	6256	5296	4769	4602	4450	4568	4267	2764	2772
2.75463	6094	7139	2.59706	6317	6304	6613	6623	6307	6270	5297	4755	4597	4640	4530	4350	2659	2699
2.78089	6239	7305	2.62332	6650	6547	6672	6689	6451	6278	5392	4734	4638	4525	4505	4187	2718	2702
2.80715	6476	7778	2.64958	6670	6823	6835	6953	6585	6332	5617	4711	4503	4602	4483	4403	2684	2593
2.83341	6499	7967	2.67584	6935	6865	6969	7097	6758	6431	5329	4809	4523	4576	4535	4296	2716	2597
2.85967	6692	7896	2.7021	7075	7028	7231	7393	6916	6703	5471	4835	4595	4655	4395	4241	2603	2594
2.88593	6331	7817	2.72837	7130	7234	7330	7452	7373	6879	5600	4826	4537	4518	4473	4332	2629	2459
2.91219	6269	7585	2.75463	7684	7611	7673	7835	7374	7120	5852	4869	4532	4612	4585	4363	2610	2524
2.93845	6236	7297	2.78089	7861	7968	8125	8100	7807	7197	5895	5079	4651	4711	4628	4352	2500	2413
2.96471	5897	6710	2.80715	8371	8244	8501	8364	8099	7639	6009	5047	4692	4791	4719	4457	2468	2409
2.99097	5572	6469	2.83341	8535	8731	8849	8836	8500	7722	6112	5132	4830	4787	4825	4457	2443	2476
3.01723	5304	5893	2.85967	8732	8743	9039	9204	8837	7905	6184	5062	4880	4914	4888	4616	2500	2396
3.04349	5089	5754	2.88593	8758	9125	9166	9116	8727	7939	6077	5235	4805	5019	4781	4650	2377	2246
3.06975	4682	5368	2.91219	8547	8865	8817	9041	8477	7962	6385	5218	4988	4952	4938	4791	2464	2367
3.09601	4563	5068	2.93845	8036	8170	8431	8578	8065	7627	6262	5330	5229	4992	5066	4797	2412	2275
3.12227	4160	4742	2.96471	7686	7870	7917	7892	7519	7456	6186	5308	5161	5213	5162	4879	2519	2263
3.14853	4051	4596	2.99097	7036	7177	7215	7283	6936	6942	6229	5358	5087	5328	5160	4911	2470	2213
3.1748	3946	4418	3.01723	6630	6677	6742	6738	6516	6624	5920	5313	5379	5471	5314	5099	2420	2265
3.20106	3740	4277	3.04349	6055	6080	6275	6157	5922	6226	5870	5504	5540	5465	5566	5077	2516	2200
3.22732	3594	4199	3.06975	5809	5713	5814	5874	5527	5897	5868	5429	5478	5731	5566	5233	2432	2306
3.25358	3427	4008	3.09601	5392	5423	5535	5589	5280	5631	5685	5392	5597	5698	5737	5375	2407	2184
3.27984	3401	3959	3.12227	5154	5118	5301	5104	4923	5516	5565	5797	5723	5985	5717	5436	2481	2075
3.3061	3285	3817	3.14853	5019	4823	5038	5165	4873	5225	5509	5667	5794	5922	6013	5603	2434	2133
3.33236	3320	3709	3.1748	4813	4680	4846	4866	4552	5022	5521	5881	5959	6202	5969	5681	2405	2121
3.35862	3116	3667	3.20106	4504	4502	4601	4650	4577	5067	5436	5753	5954	6104	6316	5678	2460	2050
3.38488	2932	3627	3.22732	4417	4532	4469	4484	4379	4893	5480	5748	5906	6206	6285	5627	2506	2053
3.41114	2994	3545	3.25358	4295	4337	4458	4500	4403	4905	5502	5832	5999	6322	6283	6027	2437	2033
3.4374	3013	3450	3.27984	4180	4210	4436	4375	4290	4684	5448	5904	6210	6361	6384	5938	2513	1967
3.46366	2923	3385	3.3061	4024	4132	4154	4400	4310	4744	5513	5769	6274	6466	6353	6051	2399	1939
3.48992	2846	3487	3.33236	3964	4124	4219	4297	4180	4771	5381	6047	6386	6554	6443	6254	2505	1819
3.51618	2851	3476	3.35862	3960	3999	4254	4228	4239	4758	5521	5913	6435	6555	6624	6244	2495	1817
3.54244	2825	3332	3.38488	3847	4097	4024	4206	4199	4757	5559	6035	6333	6737	6641	6306	2406	1794
3.5687	2792	3332	3.41114	3758	4030	4054	4229	4064	4923	5608	6298	6391	6658	6661	6408	2479	1785
3.59496	2790	3372	3.4374	3760	3888	4036	4142	4216	4766	5621	6017	6471	6700	6881	6311	2493	1794
3.62122	2664	3307	3.46366	3728	3894	4037	4150	4217	4715	5704	6113	6392	6846	6738	6431	2549	1712
3.64749	2675	3268	3.48992	3843	3844	4044	4221	4018	4717	5581	6144	6380	6804	6817	6641	2502	1795
3.67375	2600	3165	3.51618	3770	3743	4127	3997	4088	4672	5648	6167	6565	6776	6821	6502	2560	1772
3.70001	2593	3158	3.54244	3710	3755	3912	4201	4029	4631	5515	6229	6434	6778	6746	6578	2642	1690
3.72627	2515	3155	3.5687	3657	3823	4060	4099	4137	4674	5680	6163	6553	6899	6796	6505	2533	1711
3.75253	2408	3044	3.59496	3629	3828	3962	4109	4117	4580	5602	6028	6461	6821	6802	6537	2597	1672
3.77879	2475	2836	3.62122	3767	3800	4061	4100	4135	4752	5606	6066	6233	6752	6635	6447	2562	1724
3.80505	2408	2937	3.64749	3620	3774	3914	4045	4056	4523	5576	6025	6359	6489	6436	6251	2557	1742
3.83131	2281	2877	3.67375	3617	3635	3916	4098	4248	4620	5491	5827	6237	6590	6527	6255	2580	1569
3.85757	2275	2747	3.70001	3501	3822	3851	4084	3961	4507	5348	5786	6133	6391	6389	6165	2552	1683
3.88383	2293	2668	3.72627	3530	3556	3847	3947	3967	4503	5347	5644	5965	6310	6167	6085	2533	1689
3.91009	2259	2571	3.75253	3385	3481	3589	3778	3885	4441	5229	5514	5919	6147	6173	5989	2593	1565
3.93635	2232	2553	3.77879	3263	3298	3617	3737	3846	4364	5152	5642	5880	6192	5933	5839	2621	1698
3.96261	2133	2479	3.80505	3209	3291	3506	3680	3577	4225	5033	5327	5551	5767	5995	5667	2511	1702
3.98887	2143	2520	3.83131	3050	3235	3369	3414	3625	3952	5009	5172	5376	5730	5767	5586	2503	1681
4.01513	2124	2407	3.85757	3072	3160	3322	3401	3423	4099	4885	5026	5404	5488	5490	5332	2438	1684
4.04139	2177	2399	3.88383	2951	2988	3188	3236	3401	3894	4806	5112	5175	5459	5353	5108	2355	1693
4.06765	1966	2451	3.91009	2857	2918	2947	3115	3358	3791	4446	4952	4937	5363	5279	5045	2389	1709
4.09391	2071	2436	3.93635	2845	2769	3129	3128	3272	3786	4538	4957	4834	5135	4971	4836	2420	1754
4.12018	2087	2311	3.96261	2692	2840	3066	3104	3107	3688	4307	4715	4831	4977	4910	4791	2406	1701
4.14644	1995	2394	3.98887	2743	2807	2900	3097	3075	3648	4280	4598	4664	4809	4749	4548	2350	1710
4.1727	1918	2263	4.01513	2705	2704	2943	3022	3121	3546	4108	4464	4557	4585	4606	4451	2347	1795
4.19896	1903	2283	4.04139	2752	2755	2945	3100	3084	3556	4124	4296	4414	4656	4429	4358	2366	1710
4.22522	1882	2253	4.06765	2624	2685	2886	3058	3030	3375	3908	4281	4216	4439	4273	4201	2347	1690
4.25148	1835	2238	4.09391	2613	2716	2783	2967	2938	3330	3835	4175	4173	4271	4077	4174	2252	1690
4.27774	1798	2145	4.12018	2540	2636	2796	2889	2997	3261	3828	4105	4070	4089	4067	3977	2160	1686
4.304	1746	2140	4.14644	2488	2653	2908	2944	2965	3185	3742	3914	3875	4001	3895	3839	2157	1719
4.33026	1697	2013	4.1727	2537	2671	2736	2822	2878	3220	3633	3776	3966	3927	3825	3808	2110	1723
4.35652	1633	1933	4.19896	2373	2477	2743	2757	2810	3142	3609	3681	3717	3706	3742	3639	2023	1716
4.38278	1553	2001	4.22522	2397	2620	2689	2817	2820	3068	3548	3622	3620	3742	3574	3596	1962	1741
4.40904	1541	1880	4.25148	2373	2524	2578	2670	2790	2884	3327	3499	3521	3607	3459	3429	2022	1708
4.4353	1439	1824	4.27774	2320	2454	2570	2670	2676	2962	3391	3480	3357	3598	3409	3377	2027	1716
4.46156	1421	1922	4.304	2284	2349	2533	2663	2642	2869	3144	3347	3365	3417	3317	3403	1985	1660
4.48782	1510	1725	4.33026	2240	2443	2497	2697	2548	2866	3120	3323	3332	3303	3225	3211	1997	1685
4.51408	1379	1778	4.35652	2271	2297	2457	2529	2524	2770	3134	3187	3212	3241	3305	3208	1913	1659
4.54034	1440	1693	4.38278	2091	2178	2375	2574	2576	2661	2982	3243	3191	3354	3240	3161	1886	1591
4.56661	1338	1689	4.40904	2045	2181	2252	2316	2505	2660	2948	3030	3127	3264	3183	3084	1925	1675
4.59287	1375	1679	4.4353	2036	2137	2334	2465	2423	2604	2883	3021	3070	3162	3145	3024	1932	1616
4.61913	1300	1495	4.46156	2058	2207	2202	2351	2288	2486	2881	2967	3002	3069	3098	3170	1933	1570
4.64539	1232	1556	4.48782	1998	2109	2133	2323	2228	2373	2855	2979	3055	3128	3024	3010	1876	1579
4.67165	1283	1481	4.51408	1907	1985	2163	2162	2258	2398	2677	2969	2917	3078	3037	3155	1814	1621
4.69791	1247	1573	4.54034	1900	1894	2106	2142	2193	2244	2598	2915	3012	3127	3060	2981	1870	1515
4.72417	1280	1469	4.56661	1827	1953	2081	2089	2044	2309	2565	2831	2950	3115	3080	3142	1889	1509
4.75043	1200	1476	4.59287	1758	1884	1947	2062	2097	2185	2637	2790	2905	3142	3002	3086	1912	1549
4.77669	1144	1459	4.61913	1719	1888	2001	1993	2044	2184	2603	2790	2854	3022	3026	2986	1949	1572
4.80295	1226	1512	4.64539	1721	1813	1968	2034	1938	2172	2553	2761	2989	3103	3100	2949	1941	1589
4.82921	1159	1438	4.67165	1707	1823	1906	1907	1880	2136	2603	2765	2960	2984	3020	3024	1946	1581
4.85547	1113	1469	4.69791	1713	1751	1928	1911	1884	2055	2524	2700	2988	3043	3118	3049	1970	1562
4.88173	1181	1393	4.72417	1687	1771	1813	1903	1839	2047	2412	2737	2859	3033	3060	3118	1891	1473
4.90799	1155	1390	4.75043	1650	1708	1811	1934	1890	2037	2489	2679	2914	3063	3097	3135	1910	1499
4.93425	1164	1385	4.77669	1632	1776	1879	1889	1864	2035	2315	2598	2828	3083	3026	3119	1937	1604
4.96051	1198	1418	4.80295	1600	1696	1742	1815	1893	2036	2334	2712	2917	3007	3126	3048	1959	1574
4.98677	1155	1416	4.82921	1587	1712	1813	1750	1851	1967	2423	2751	2799	2935	3072	2995	1890	1567
5.01303	1118	1369	4.85547	1569	1692	1745	1773	1835	1957	2335	2776	2761	2953	3087	3079	1962	1465
5.0393	1143	1406	4.88173	1588	1675	1768	1757	1796	1952	2366	2662	2873	3037	2994	3185	1848	1555
5.06556	1127	1375	4.90799	1620	1657	1771	1798	1756	1995	2332	2629	2895	3023	3078	3053	1840	1554
5.09182	1195	1406	4.93425	1573	1621	1763	1808	1767	1927	2354	2689	2991	3004	2971	2938	1893	1500
5.11808	1184	1417	4.96051	1614	1606	1796	1756	1734	1869	2352	2677	2887	2983	3004	3093	1977	1528
5.14434	1138	1381	4.98677	1598	1702	1698	1796	1783	1939	2363	2612	2855	2951	2867	3092	1938	1537
5.1706	1221	1441	5.01303	1546	1665	1680	1760	1770	1886	2302	2640	2777	2905	2866	3001	1956	1524
5.19686	1194	1399	5.0393	1532	1639	1720	1855	1731	1948	2315	2599	2817	2839	2953	3062	1989	1578
5.22312	1222	1458	5.06556	1539	1641	1752	1803	1835	1857	2263	2583	2733	2850	2966	3002	1979	1615
5.24938	1166	1530	5.09182	1512	1602	1755	1850	1715	1795	2176	2638	2658	2756	2849	3025	1930	1567
5.27564	1185	1505	5.11808	1531	1674	1733	1802	1761	1895	2202	2411	2687	2812	2911	2966	1899	1497
5.3019	1236	1504	5.14434	1564	1674	1737	1716	1801	1834	2179	2528	2609	2914	2983	2932	2021	1424
5.32816	1277	1457	5.1706	1612	1601	1793	1732	1778	1897	2143	2501	2664	2722	2786	2955	2008	1525
5.35442	1307	1581	5.19686	1654	1696	1743	1849	1679	1880	2205	2405	2538	2780	2796	2929	2042	1590
5.38068	1302	1558	5.22312	1516	1666	1722	1827	1771	1852	2140	2324	2508	2714	2769	2918	2065	1625
5.40694	1332	1635	5.24938	1621	1671	1858	1862	1769	1789	2119	2372	2528	2577	2627	2802	1959	1462
5.4332	1466	1613	5.27564	1587	1816	1794	1890	1854	1878	2243	2339	2503	2715	2637	2772	1996	1570
5.45946	1457	1706	5.3019	1658	1762	1769	1939	1858	1816	2155	2329	2502	2511	2593	2717	1928	1546
5.48572	1459	1775	5.32816	1629	1786	1855	1940	1949	1888	2118	2356	2361	2620	2594	2699	1967	1473
5.51199	1523	1857	5.35442	1681	1888	1989	1922	1844	1935	2119	2327	2502	2639	2540	2729	2025	1535
5.53825	1614	1961	5.38068	1750	1946	1940	2019	1980	1921	2142	2296	2311	2536	2536	2591	1943	1518
5.56451	1646	2013	5.40694	1775	1902	1977	2005	1917	2000	2099	2218	2364	2634	2542	2670	1899	1599
5.59077	1743	2096	5.4332	1821	1921	1958	2097	2102	1984	2206	2193	2363	2489	2524	2586	1929	1553
5.61703	1888	2182	5.45946	1848	2062	2198	2092	2173	2010	2188	2245	2280	2463	2517	2536	1963	1514
5.64329	1761	2272	5.48572	1987	2112	2269	2250	2137	2093	2165	2219	2221	2543	2508	2637	1998	1537
5.66955	1887	2303	5.51199	2066	2196	2237	2307	2223	2174	2098	2163	2303	2308	2475	2480	1885	1535
5.69581	1857	2385	5.53825	2104	2311	2380	2430	2270	2256	2190	2235	2317	2393	2456	2537	1975	1472
5.72207	1824	2415	5.56451	2084	2429	2473	2506	2470	2388	2295	2175	2351	2385	2372	2530	2026	1509
5.74833	1810	2339	5.59077	2334	2467	2713	2572	2536	2361	2282	2227	2154	2316	2374	2529	2045	1582
5.77459	1824	2288	5.61703	2416	2628	2670	2768	2734	2408	2342	2209	2268	2351	2443	2535	1998	1550
5.80085	1820	2173	5.64329	2531	2740	2873	2717	2782	2574	2388	2174	2183	2315	2372	2497	1999	1487
5.82711	1710	2135	5.66955	2666	2797	2882	3046	2849	2594	2358	2198	2142	2349	2396	2593	1929	1536
5.85337	1729	2082	5.69581	2663	2817	3014	3145	2948	2677	2308	2256	2179	2364	2400	2477	2075	1552
5.87963	1740	2009	5.72207	2663	2888	2919	3091	2869	2667	2288	2156	2271	2304	2384	2431	2003	1558
5.90589	1612	2012	5.74833	2562	2888	2973	2932	2892	2623	2414	2208	2141	2279	2271	2448	1919	1522
5.93215	1560	1884	5.77459	2559	2670	2847	2928	2754	2604	2299	2128	2195	2186	2343	2482	2040	1528
5.95842	1445	1886	5.80085	2509	2622	2791	2779	2599	2489	2376	2163	2170	2259	2410	2490	2020	1507
5.98468	1389	1697	5.82711	2400	2585	2656	2736	2472	2406	2267	2125	2226	2266	2293	2297	2058	1505
6.01094	1377	1765	5.85337	2359	2392	2556	2553	2389	2331	2319	2124	2171	2274	2389	2430	1979	1551
6.0372	1443	1643	5.87963	2228	2295	2370	2512	2321	2124	2239	2112	2214	2253	2252	2451	2056	1535
6.06346	1321	1655	5.90589	2218	2196	2309	2366	2179	2114	2193	2199	2211	2237	2366	2505	2096	1551
6.08972	1363	1549	5.93215	2104	2233	2273	2250	2166	2077	2159	2216	2161	2302	2286	2532	2123	1576
6.11598	1341	1602	5.95842	2003	2083	2192	2235	2057	1990	2116	2203	2213	2206	2332	2420	2018	1561
6.14224	1378	1632	5.98468	2030	2027	2157	2146	2026	1916	2125	2112	2154	2295	2305	2502	2064	1638
6.1685	1408	1550	6.01094	1846	1955	1975	2083	1981	1881	2117	2119	2125	2304	2301	2434	2154	1590
6.19476	1434	1537	6.0372	1916	1772	2036	2092	1839	1889	1986	2099	2143	2350	2388	2483	2050	1584
6.22102	1420	1605	6.06346	1842	1861	1952	1978	1852	1787	1932	2141	2099	2253	2356	2464	2112	1592
6.24728	1368	1509	6.08972	1745	1818	1978	1981	1846	1804	1868	2088	2177	2279	2365	2439	2052	1605
6.27354	1283	1628	6.11598	1821	1798	1981	1837	1753	1842	1973	2113	2221	2307	2359	2473	2210	1718
6.2998	1374	1615	6.14224	1744	1829	1878	1928	1807	1811	1972	2188	2161	2279	2387	2564	2099	1675
6.32606	1425	1628	6.1685	1817	1836	1885	1794	1808	1825	1902	2120	2318	2262	2343	2606	2133	1666
6.35232	1387	1686	6.19476	1764	1836	1800	1955	1935	1811	1888	2208	2218	2297	2401	2636	2241	1754
6.37858	1523	1682	6.22102	1757	1859	1909	1829	1764	1793	1975	2100	2247	2335	2409	2511	2278	1627
6.40484	1447	1673	6.24728	1704	1762	1780	1882	1816	1753	2010	2193	2277	2380	2396	2567	2149	1717
6.43111	1489	1610	6.27354	1731	1815	1824	1915	1822	1835	1988	2186	2276	2464	2389	2549	2203	1658
6.45737	1513	1695	6.2998	1772	1766	1840	1878	1749	1768	2007	2202	2347	2397	2498	2578	2264	1616
6.48363	1500	1618	6.32606	1835	1794	1916	1863	1901	1836	2025	2228	2288	2399	2471	2639	2298	1657
6.50989	1534	1704	6.35232	1757	1864	1839	1946	1843	1843	1985	2148	2440	2496	2481	2605	2340	1704
6.53615	1598	1739	6.37858	1800	1806	1839	1926	1858	1929	2015	2247	2233	2541	2458	2793	2379	1766
6.56241	1570	1807	6.40484	1775	1902	1870	1874	1808	1904	2056	2349	2369	2403	2564	2726	2403	1808
6.58867	1628	1803	6.43111	1784	1909	1896	1898	1904	1992	2054	2233	2417	2477	2636	2802	2410	1756
6.61493	1660	1856	6.45737	1927	1822	1914	1955	1966	1954	2040	2329	2549	2524	2642	2742	2386	1816
6.64119	1649	1949	6.48363	1867	1939	1931	2076	1955	1980	2184	2372	2451	2582	2634	2610	2365	1807
6.66745	1723	1954	6.50989	1881	1974	2006	1963	1960	2057	2234	2395	2472	2550	2611	2777	2463	1818
6.69371	1836	2002	6.53615	1954	1911	1905	2059	2003	2009	2239	2310	2463	2659	2627	2785	2498	1849
6.71997	1727	2013	6.56241	1997	1978	2088	2045	2158	2092	2235	2477	2538	2774	2663	2823	2555	1890
6.74623	1742	2060	6.58867	1911	2022	2078	2173	2052	2010	2277	2469	2568	2680	2741	2914	2551	1922
6.77249	1920	2027	6.61493	2048	2056	2110	2145	2043	2127	2248	2505	2577	2658	2729	2906	2503	1950
6.79875	1796	2151	6.64119	2070	2132	2112	2185	2100	2149	2277	2573	2586	2818	2770	2857	2630	1926
6.82501	1940	2112	6.66745	2090	2071	2169	2285	2131	2250	2398	2498	2555	2758	2803	2952	2638	2086
6.85127	1918	2128	6.69371	2205	2163	2247	2307	2164	2309	2447	2648	2791	2815	2848	2979	2690	2071
6.87753	1974	2158	6.71997	2144	2136	2214	2285	2139	2251	2418	2613	2712	2708	2954	3056	2768	2106
6.9038	2049	2095	6.74623	2209	2190	2258	2310	2279	2313	2405	2648	2809	2915	2923	3019	2739	2071
6.93006	2063	2216	6.77249	2155	2304	2240	2400	2250	2310	2533	2724	2857	2859	2941	3099	2792	2040
6.95632	2026	2247	6.79875	2192	2304	2290	2369	2271	2313	2521	2653	2833	2859	2834	3060	2851	2062
6.98258	2057	2207	6.82501	2282	2207	2341	2447	2461	2424	2530	2624	2899	2908	2994	3203	2849	2163
7.00884	2142	2219	6.85127	2204	2296	2317	2455	2423	2390	2590	2729	2881	2963	3007	3197	2924	2181
7.0351	2080	2335	6.87753	2255	2338	2364	2427	2236	2480	2620	2891	2792	2957	2953	3264	2855	2177
7.06136	2077	2279	6.9038	2324	2399	2462	2422	2437	2468	2574	2836	2956	3074	3063	3267	2965	2258
7.08762	2015	2259	6.93006	2352	2359	2483	2493	2408	2469	2625	2859	2884	2974	3104	3153	3037	2334
7.11388	1995	2244	6.95632	2415	2422	2498	2533	2529	2574	2569	2885	2892	3045	3100	3290	2919	2266
7.14014	2104	2249	6.98258	2393	2369	2497	2422	2482	2472	2693	2887	2891	3064	3010	3248	2994	2305
7.1664	2041	2295	7.00884	2370	2517	2509	2550	2506	2585	2629	2891	2988	3041	3141	3267	2991	2397
7.19266	2050	2262	7.0351	2460	2388	2541	2479	2514	2527	2695	2878	2941	3050	3157	3201	2940	2238
7.21892	2098	2248	7.06136	2461	2414	2478	2543	2416	2532	2735	2902	2934	3127	3103	3198	3084	2219
7.24518	1963	2234	7.08762	2417	2505	2521	2626	2485	2522	2638	2860	3079	3108	3093	3260	3000	2379
7.27144	1968	2122	7.11388	2369	2455	2504	2608	2506	2621	2624	2921	2974	3081	3017	3339	2958	2337
7.2977	1958	2111	7.14014	2419	2461	2545	2545	2532	2391	2626	2795	2915	2994	3090	3122	3044	2326
7.32396	1917	2118	7.1664	2380	2437	2500	2513	2398	2516	2664	2859	2898	2988	3035	3305	3081	2262
7.35022	1977	2141	7.19266	2450	2516	2490	2459	2443	2509	2664	2723	2869	2951	3098	3186	3010	2306
7.37649	1912	2043	7.21892	2337	2416	2390	2517	2388	2509	2544	2809	2918	2814	3019	3275	2996	2280
7.40275	1787	2040	7.24518	2342	2414	2467	2529	2373	2437	2518	2765	2848	2939	3006	3137	2998	2192
7.42901	1841	1826	7.27144	2411	2317	2405	2474	2415	2477	2610	2702	2853	2827	2968	3186	3017	2227
7.45527	1634	1948	7.2977	2274	2286	2467	2448	2343	2311	2410	2622	2726	2804	2944	3112	2985	2140
7.48153	1746	1863	7.32396	2221	2344	2311	2295	2310	2225	2468	2460	2655	2870	2817	3110	2931	2177
7.50779	1620	1849	7.35022	2202	2361	2351	2355	2183	2205	2453	2604	2617	2650	2836	2894	2892	2144
7.53405	1599	1712	7.37649	2144	2180	2314	2252	2233	2229	2367	2519	2562	2592	2736	2927	2846	2095
7.56031	1564	1741	7.40275	2135	2233	2110	2221	2165	2161	2293	2404	2478	2501	2733	2825	2857	2065
7.58657	1534	1651	7.42901	2085	2214	2156	2166	2140	2104	2175	2415	2388	2527	2645	2792	2769	1956
7.61283	1475	1718	7.45527	2042	2126	2188	2170	2079	2138	2176	2322	2468	2433	2544	2716	2714	1909
7.63909	1476	1561	7.48153	1988	2027	2058	2057	2029	2093	2165	2271	2370	2518	2409	2677	2734	1923
7.66535	1422	1533	7.50779	1957	1961	2026	2092	1976	1985	2082	2236	2339	2337	2484	2635	2670	1873
7.69161	1345	1569	7.53405	1884	1899	2018	1999	1971	1920	1996	2235	2220	2382	2509	2668	2528	1779
7.71787	1357	1491	7.56031	1888	1915	1981	2025	1891	1950	1950	2153	2195	2252	2345	2482	2574	1841
7.74413	1297	1442	7.58657	1803	1894	1935	1899	1900	1953	1889	1996	2210	2265	2265	2429	2477	1707
7.77039	1309	1423	7.61283	1850	1833	1880	1912	1852	1805	1863	2087	2083	2234	2276	2399	2562	1836
7.79665	1313	1469	7.63909	1781	1801	1856	1756	1751	1791	1752	1926	2101	2116	2213	2421	2390	1721
7.82292	1324	1400	7.66535	1742	1821	1855	1765	1710	1650	1806	1884	2020	2124	2153	2169	2400	1640
7.84918	1248	1381	7.69161	1721	1706	1744	1757	1720	1727	1763	1896	1983	2096	2206	2383	2279	1648
7.87544	1143	1419	7.71787	1771	1722	1722	1742	1737	1683	1685	1878	1950	1980	2049	2228	2348	1578
7.9017	1214	1356	7.74413	1549	1685	1745	1688	1616	1672	1726	1830	1981	1986	2067	2105	2365	1591
7.92796	1193	1316	7.77039	1585	1649	1637	1682	1623	1622	1634	1734	1878	1911	1992	2192	2134	1555
7.95422	1200	1329	7.79665	1528	1713	1671	1703	1593	1508	1667	1807	1769	1892	1951	2092	2166	1592
7.98048	1101	1254	7.82292	1556	1638	1605	1675	1541	1549	1540	1675	1802	1801	1917	2016	2126	1543
8.00674	1152	1302	7.84918	1529	1537	1600	1575	1591	1521	1564	1719	1799	1869	1887	2058	2152	1487
8.033	1124	1292	7.87544	1555	1479	1557	1569	1522	1470	1516	1671	1747	1915	1898	2105	2181	1454
8.05926	1121	1232	7.9017	1521	1487	1527	1573	1511	1373	1470	1664	1663	1744	1921	2028	2044	1457
8.08552	1125	1257	7.92796	1441	1503	1554	1493	1483	1475	1538	1622	1601	1722	1803	1954	2031	1380
8.11178	1125	1248	7.95422	1476	1554	1498	1538	1399	1484	1577	1609	1729	1671	1775	1946	1982	1480
8.13804	1061	1194	7.98048	1515	1484	1514	1502	1510	1467	1476	1497	1673	1658	1779	1924	2029	1421
8.1643	1124	1240	8.00674	1440	1500	1442	1470	1446	1410	1469	1488	1629	1738	1685	1863	1949	1417
8.19056	1083	1260	8.033	1372	1551	1460	1454	1388	1391	1434	1612	1658	1736	1679	1927	1927	1359
8.21682	1101	1225	8.05926	1415	1410	1489	1508	1480	1430	1439	1518	1539	1658	1679	1899	1921	1348
8.24308	1037	1160	8.08552	1411	1450	1429	1423	1431	1438	1445	1459	1594	1674	1622	1865	1916	1332
8.26934	1150	1252	8.11178	1438	1392	1452	1487	1392	1386	1457	1523	1528	1682	1690	1797	1976	1390
8.29561	1062	1190	8.13804	1386	1378	1454	1377	1376	1338	1413	1472	1583	1625	1697	1863	1948	1304
8.32187	1067	1204	8.1643	1343	1445	1383	1464	1424	1345	1478	1490	1515	1622	1657	1773	1966	1362
8.34813	1010	1221	8.19056	1410	1348	1370	1427	1381	1371	1353	1549	1489	1547	1640	1664	1834	1352
8.37439	1046	1209	8.21682	1375	1352	1418	1343	1338	1341	1361	1488	1490	1494	1608	1797	1873	1263
8.40065	1074	1204	8.24308	1359	1327	1412	1394	1419	1364	1393	1499	1502	1538	1616	1776	1897	1280
8.42691	1083	1219	8.26934	1413	1384	1370	1374	1410	1315	1418	1466	1560	1549	1563	1875	1865	1290
8.45317	1065	1269	8.29561	1315	1339	1412	1486	1415	1294	1430	1475	1475	1535	1559	1684	1774	1305
8.47943	1032	1195	8.32187	1374	1431	1402	1365	1329	1313	1416	1496	1425	1584	1550	1679	1858	1289
8.50569	1028	1194	8.34813	1286	1369	1402	1461	1356	1372	1342	1366	1518	1506	1572	1732	1854	1295
8.53195	968	1162	8.37439	1319	1391	1355	1449	1336	1340	1368	1415	1441	1493	1557	1707	1838	1344
8.55821	1057	1166	8.40065	1296	1299	1353	1376	1405	1326	1358	1453	1488	1491	1562	1739	1856	1300
8.58447	1026	1198	8.42691	1271	1350	1444	1406	1421	1359	1364	1355	1457	1509	1555	1731	1807	1325
8.61073	1049	1128	8.45317	1313	1411	1401	1413	1384	1368	1291	1382	1486	1540	1610	1655	1812	1267
8.63699	1005	1129	8.47943	1282	1340	1346	1440	1394	1314	1378	1448	1453	1471	1527	1673	1808	1248
8.66325	983	1125	8.50569	1301	1338	1380	1472	1351	1370	1328	1453	1382	1468	1506	1685	1760	1285
8.68951	986	1167	8.53195	1318	1372	1472	1391	1412	1307	1356	1437	1444	1494	1559	1638	1763	1280
8.71577	1045	1110	8.55821	1245	1409	1436	1386	1383	1349	1346	1419	1382	1482	1567	1685	1807	1197
8.74203	974	1157	8.58447	1290	1340	1377	1367	1332	1344	1344	1412	1384	1485	1570	1607	1714	1300
8.7683	951	1091	8.61073	1315	1357	1411	1442	1294	1266	1297	1361	1396	1422	1426	1626	1761	1227
8.79456	972	1134	8.63699	1271	1283	1374	1317	1309	1280	1299	1360	1383	1475	1571	1651	1773	1254
8.82082	952	1084	8.66325	1260	1318	1318	1307	1297	1280	1270	1381	1412	1492	1532	1699	1733	1316
8.84708	963	1100	8.68951	1236	1270	1308	1363	1342	1279	1285	1374	1386	1407	1495	1600	1810	1226
8.87334	872	1049	8.71577	1189	1236	1309	1381	1297	1274	1224	1386	1434	1418	1507	1587	1753	1240
8.8996	869	1122	8.74203	1232	1270	1268	1285	1239	1214	1233	1342	1371	1489	1475	1584	1726	1232
8.92586	972	1067	8.7683	1220	1208	1287	1290	1258	1276	1252	1355	1364	1456	1448	1598	1771	1214
8.95212	898	1059	8.79456	1211	1262	1298	1281	1249	1206	1220	1386	1396	1431	1539	1581	1780	1257
8.97838	950	1024	8.82082	1192	1223	1200	1271	1285	1244	1259	1318	1347	1370	1479	1615	1669	1183
9.00464	925	1024	8.84708	1140	1263	1219	1270	1226	1253	1292	1348	1362	1522	1492	1606	1714	1215
9.0309	937	968	8.87334	1191	1183	1188	1261	1224	1225	1281	1318	1360	1453	1475	1606	1638	1205
9.05716	897	1031	8.8996	1156	1235	1254	1223	1229	1212	1200	1290	1355	1359	1473	1552	1671	1213
9.08342	913	997	8.92586	1184	1177	1121	1215	1244	1240	1182	1317	1377	1345	1417	1478	1626	1145
9.10968	941	1015	8.95212	1129	1174	1159	1179	1132	1238	1211	1343	1419	1389	1493	1525	1656	1164
9.13594	881	1015	8.97838	1140	1112	1204	1189	1224	1284	1222	1375	1386	1361	1411	1457	1703	1134
9.1622	904	986	9.00464	1093	1187	1150	1232	1176	1190	1175	1277	1275	1367	1394	1442	1610	1153
9.18846	944	1009	9.0309	1119	1168	1164	1193	1147	1197	1158	1314	1316	1352	1430	1501	1609	1128
9.21473	884	971	9.05716	1124	1060	1187	1163	1125	1188	1174	1279	1286	1322	1375	1556	1685	1193
9.24099	875	983	9.08342	1062	1115	1142	1200	1192	1153	1175	1245	1378	1392	1309	1442	1611	1094
9.26725	833	1000	9.10968	1054	1116	1128	1100	1154	1142	1155	1308	1235	1305	1357	1464	1658	1133
9.29351	851	900	9.13594	1101	1141	1156	1118	1194	1170	1218	1191	1328	1317	1298	1437	1657	1071
9.31977	847	918	9.1622	1109	1105	1105	1165	1105	1136	1177	1277	1230	1355	1318	1468	1638	1132
9.34603	856	975	9.18846	1118	1074	1126	1144	1120	1073	1201	1198	1270	1224	1339	1435	1638	1187
9.37229	926	919	9.21473	1120	1135	1109	1125	1130	1121	1129	1225	1180	1292	1326	1436	1616	1107
9.39855	848	906	9.24099	1054	1076	1049	1131	1127	1153	1086	1233	1285	1266	1243	1385	1618	1086
9.42481	852	953	9.26725	980	1084	1101	1066	1061	1066	1146	1214	1242	1251	1268	1420	1624	1163
9.45107	788	957	9.29351	1042	1046	1071	1091	1101	1154	1155	1180	1219	1319	1299	1379	1614	1172
9.47733	820	930	9.31977	999	1081	1080	1038	1172	1046	1118	1223	1119	1234	1326	1267	1547	1083
9.50359	879	892	9.34603	1095	1076	1046	1110	1114	1053	1133	1176	1194	1253	1366	1353	1606	1096
9.52985	801	911	9.37229	1042	1080	1076	1081	1022	1076	1122	1137	1256	1195	1257	1291	1503	1136
9.55611	842	941	9.39855	1082	984	1044	1078	1076	1099	1102	1166	1203	1199	1308	1392	1552	1126
9.58237	812	912	9.42481	1019	1088	1095	1115	1022	1127	1091	1197	1230	1198	1234	1353	1468	1081
9.60863	852	919	9.45107	1035	1041	1000	1103	1049	1045	1078	1095	1219	1252	1291	1361	1465	1104
9.63489	855	920	9.47733	1006	1085	1023	1020	1094	1021	1088	1139	1150	1172	1244	1292	1555	1060
9.66115	876	902	9.50359	1014	1123	1000	1047	1064	1098	1065	1133	1190	1184	1263	1285	1472	1048
9.68742	877	879	9.52985	1005	1064	968	1021	1052	1025	1082	1143	1134	1198	1228	1371	1453	1112
9.71368	844	867	9.55611	1003	1058	1057	1031	1070	1045	1090	1113	1095	1193	1218	1236	1472	1107
9.73994	767	887	9.58237	987	1050	1024	1037	994	1000	1016	1156	1120	1191	1197	1268	1444	1080
9.7662	827	939	9.60863	990	1030	1035	1060	1031	1041	1036	1132	1024	1189	1155	1255	1438	1066
9.79246	840	924	9.63489	1009	1025	1082	1012	975	1010	1039	1069	1096	1179	1247	1251	1526	1058
9.81872	818	895	9.66115	969	1041	1035	1071	1030	1009	1032	1073	1143	1166	1204	1236	1460	1011
9.84498	822	933	9.68742	1008	1037	992	994	1078	1014	1021	1031	1096	1121	1156	1213	1435	1114
9.87124	790	914	9.71368	996	1002	973	964	995	995	1026	1107	1074	1111	1205	1295	1451	1075
9.8975	781	846	9.73994	989	1020	1007	960	979	966	1005	1072	1122	1172	1223	1279	1418	1085
9.92376	770	897	9.7662	992	1001	1012	1020	919	1008	1026	1054	1159	1113	1127	1265	1379	1053
9.95002	803	925	9.79246	977	1034	1000	969	981	1015	1023	1121	1033	1106	1210	1296	1422	1050
9.97628	820	865	9.81872	997	980	959	981	1040	1016	1084	1066	1128	1091	1190	1171	1433	1040
10.0025	852	900	9.84498	968	1012	947	992	955	960	989	1032	1062	1112	1114	1154	1380	1001
10.0288	806	887	9.87124	955	967	959	984	982	960	984	1066	1051	1129	1136	1233	1425	1037
10.0551	829	932	9.8975	907	930	968	961	909	973	945	1048	1022	1136	1215	1174	1397	1058
10.0813	834	874	9.92376	887	960	942	992	929	932	967	1062	1048	1043	1091	1308	1344	1018
10.1076	759	862	9.95002	950	978	971	975	962	974	914	1066	1096	1154	1147	1212	1372	992
10.1338	835	868	9.97628	915	1006	945	1010	974	995	961	1090	1111	1083	1188	1189	1376	932
10.1601	825	868	10.0025	979	986	932	933	952	1011	957	1047	1047	1165	1122	1247	1420	1037
10.1864	840	935	10.0288	989	979	922	944	941	960	970	1063	1030	1126	1131	1140	1334	1011
10.2126	811	870	10.0551	936	963	972	931	887	962	996	1087	1078	1050	1078	1202	1379	1019
10.2389	732	895	10.0813	961	966	995	952	928	982	979	1097	1037	1114	1188	1216	1385	1035
10.2651	779	897	10.1076	928	995	940	919	894	917	966	991	1074	1094	1054	1244	1350	965
10.2914	816	905	10.1338	983	1010	933	978	930	913	1002	1029	1031	1138	1174	1257	1361	1011
10.3177	815	866	10.1601	955	961	893	968	983	986	995	1070	1093	1125	1145	1240	1371	951
10.3439	799	921	10.1864	988	977	948	957	932	939	954	1075	1062	1127	1100	1194	1296	1017
10.3702	814	849	10.2126	958	969	939	959	943	992	949	1004	1055	1043	1176	1174	1370	949
10.3965	854	882	10.2389	917	926	949	876	945	957	951	1052	1018	1086	1099	1226	1361	983
10.4227	773	894	10.2651	909	981	943	953	950	986	1004	1039	1007	1079	1113	1215	1309	991
10.449	809	891	10.2914	942	1009	934	930	953	984	1003	1033	1107	1099	1124	1183	1317	999
10.4752	791	886	10.3177	913	989	936	941	901	918	1028	1021	1059	1105	1128	1180	1428	919
10.5015	810	894	10.3439	984	932	935	872	994	951	1004	1030	1072	1108	1088	1154	1287	970
10.5278	835	870	10.3702	987	991	883	919	946	928	944	1081	1017	1141	1174	1156	1335	952
10.554	797	880	10.3965	905	955	971	940	926	993	965	1067	1078	1116	1089	1136	1295	924
10.5803	776	842	10.4227	944	969	904	927	935	1000	979	1058	1080	1139	1144	1236	1316	935
10.6065	800	877	10.449	919	993	923	929	874	969	973	1008	1080	1089	1174	1160	1318	924
10.6328	785	867	10.4752	939	986	913	943	925	968	954	994	1065	1108	1156	1131	1358	961
10.6591	846	923	10.5015	953	985	911	936	923	935	990	1045	1050	1046	1151	1186	1270	939
10.6853	845	919	10.5278	986	953	1006	1001	911	997	1032	970	997	1090	1103	1195	1317	968
10.7116	754	899	10.554	924	926	960	954	960	917	954	986	1072	1097	1132	1143	1271	904
10.7378	793	867	10.5803	917	933	912	958	905	946	996	1093	1057	1092	1151	1216	1303	938
10.7641	831	915	10.6065	917	979	941	949	951	1023	964	1037	972	1120	1154	1215	1316	951
10.7904	876	938	10.6328	985	933	931	978	922	953	964	986	1004	1107	1169	1173	1256	927
10.8166	769	850	10.6591	996	926	902	918	948	981	999	1054	1049	1086	1132	1247	1280	904
10.8429	812	904	10.6853	947	975	941	936	934	976	992	1052	1020	1133	1106	1161	1272	959
10.8691	805	821	10.7116	968	962	869	933	893	939	1005	1075	1123	1109	1156	1163	1244	938
10.8954	833	964	10.7378	961	947	931	898	905	1003	974	1024	1049	1120	1141	1224	1183	912
10.9217	805	905	10.7641	965	957	895	946	892	966	1003	1076	1078	1082	1169	1142	1241	907
10.9479	859	867	10.7904	966	992	955	964	904	927	986	1020	1076	1099	1086	1223	1200	965
10.9742	783	910	10.8166	964	949	941	899	885	977	996	1088	1083	1141	1169	1172	1255	927
11.0004	812	909	10.8429	935	950	932	910	988	1041	940	1019	1097	1075	1169	1177	1195	897
11.0267	840	907	10.8691	996	965	908	929	901	969	962	1075	1094	1150	1105	1232	1275	910
11.053	824	870	10.8954	924	903	915	916	950	985	1008	1066	1084	1141	1154	1215	1252	960
11.0792	871	872	10.9217	978	1020	914	893	940	947	1002	1002	1130	1072	1113	1121	1223	883
11.1055	831	882	10.9479	921	1013	917	893	896	1000	953	1083	1055	1070	1156	1137	1222	867
11.1317	784	938	10.9742	916	955	945	942	944	1009	963	1046	1142	1093	1091	1134	1180	925
11.158	840	948	11.0004	962	979	957	904	911	975	982	1019	1031	1117	1067	1188	1173	883
11.1843	909	893	11.0267	953	987	981	927	942	1017	994	1047	1100	1079	1198	1222	1167	912
11.2105	850	913	11.053	959	1002	940	901	935	975	1043	1010	1064	1126	1134	1181	1207	883
11.2368	839	860	11.0792	961	987	921	936	977	993	996	1039	1114	1120	1187	1173	1192	889
11.263	839	929	11.1055	969	971	944	957	968	996	971	1005	1029	1089	1117	1153	1220	918
11.2893	838	923	11.1317	930	964	942	915	955	960	974	1060	1058	1139	1091	1212	1232	891
11.3156	844	931	11.158	931	1004	877	978	973	980	1013	1044	1064	1119	1086	1165	1206	867
11.3418	883	894	11.1843	969	1023	914	978	935	1012	1027	1056	1074	1086	1109	1173	1230	898
11.3681	837	907	11.2105	959	983	963	927	984	922	1023	1002	1069	1091	1186	1234	1158	901
11.3944	803	939	11.2368	987	941	942	936	962	1010	1022	1037	1050	1065	1180	1104	1187	913
11.4206	867	909	11.263	1014	944	933	955	939	931	1010	1088	1018	1086	1173	1246	1225	869
11.4469	824	984	11.2893	982	992	1008	983	917	985	1001	1043	1106	1101	1206	1162	1166	824
11.4731	837	943	11.3156	1002	1035	968	932	958	1004	1040	1024	1060	1081	1161	1131	1175	851
11.4994	843	863	11.3418	949	941	981	980	949	985	979	1061	1022	1046	1134	1152	1243	790
11.5257	878	909	11.3681	1003	987	951	959	913	990	1024	1055	1003	1108	1094	1140	1209	917
11.5519	843	925	11.3944	984	1030	923	964	994	1016	926	1075	993	1121	1123	1187	1239	883
11.5782	843	907	11.4206	985	969	969	938	978	1047	1003	1045	1040	1134	1151	1108	1253	871
11.6044	839	904	11.4469	955	955	1025	933	865	986	956	1016	1043	1062	1075	1221	1145	879
11.6307	825	942	11.4731	988	1028	918	946	922	976	1019	1081	1012	1102	1136	1172	1157	872
11.657	856	940	11.4994	982	929	955	945	925	939	945	1062	1084	1090	1080	1226	1199	851
11.6832	909	890	11.5257	952	998	938	924	938	994	998	998	1016	1043	1146	1158	1123	798
11.7095	845	937	11.5519	979	972	939	973	940	992	1028	1055	1020	1085	1183	1132	1198	865
11.7357	863	934	11.5782	946	954	970	912	948	932	944	984	1050	1086	1096	1102	1135	850
11.762	885	936	11.6044	970	1019	950	938	893	975	1017	958	1045	1107	1135	1109	1181	834
11.7883	869	880	11.6307	1020	1010	952	978	949	1003	1023	1008	1084	1033	1119	1173	1192	872
11.8145	891	895	11.657	896	972	930	906	931	963	982	1047	1033	1071	1131	1118	1125	856
11.8408	848	933	11.6832	985	967	935	933	922	934	976	1038	1031	1028	1046	1128	1181	851
11.867	804	907	11.7095	1019	945	933	920	881	984	940	1076	1047	1082	1089	1158	1186	874
11.8933	879	896	11.7357	969	980	912	896	894	994	984	998	1049	1049	1110	1201	1073	852
11.9196	847	947	11.762	984	964	892	954	913	989	1011	1086	1071	1142	1142	1171	1210	879
11.9458	862	882	11.7883	936	981	898	892	901	955	992	1013	1086	1095	1130	1131	1134	864
11.9721	872	867	11.8145	946	921	946	927	919	955	1029	982	1018	1152	1083	1148	1053	851
11.9983	819	866	11.8408	1015	962	930	931	918	969	904	1019	1017	1056	1035	1135	1130	821
12.0246	820	926	11.867	992	993	938	939	900	928	960	1040	1097	1011	1148	1107	1100	853
12.0509	774	936	11.8933	971	919	950	895	874	948	982	1020	1053	1034	1166	1073	1127	828
12.0771	836	902	11.9196	994	983	886	950	921	908	938	982	1031	1075	1051	1121	1130	796
12.1034	824	911	11.9458	970	938	896	933	944	975	931	1046	1017	1077	1051	1101	1080	781
12.1296	886	904	11.9721	932	952	885	888	907	953	929	1021	987	1060	1114	1161	1134	819
12.1559	833	873	11.9983	961	955	907	934	862	949	978	1018	1007	1064	1063	1085	1148	838
12.1822	834	895	12.0246	925	869	953	902	897	978	927	943	1060	998	1084	1093	1079	820
12.2084	826	859	12.0509	948	907	971	876	928	886	980	1029	1039	1028	1107	1136	1179	844
12.2347	881	873	12.0771	903	989	915	883	840	953	957	1084	1004	1037	1051	1093	1070	837
12.261	851	888	12.1034	914	920	957	850	873	1005	967	957	1016	1062	1083	1123	1084	809
12.2872	812	895	12.1296	950	966	891	901	897	934	940	998	1037	1059	1041	1112	1087	813
12.3135	895	892	12.1559	977	980	874	898	917	915	994	960	987	1070	1060	1104	1044	860
12.3397	846	908	12.1822	993	1001	884	868	861	950	978	1023	992	1053	1128	1038	1067	828
12.366	773	947	12.2084	948	932	855	842	895	909	943	1015	1006	1079	1068	1070	1106	875
12.3923	858	848	12.2347	932	978	861	900	825	930	894	993	951	1089	1075	1120	1046	831
12.4185	838	887	12.261	921	930	906	882	880	900	978	1012	1012	1004	1074	1012	1077	795
12.4448	865	859	12.2872	935	943	888	897	882	899	949	972	1029	1032	1090	1085	1069	860
12.471	818	960	12.3135	895	946	873	906	878	982	993	1023	1025	1037	1052	1051	1064	859
12.4973	877	922	12.3397	1008	889	942	915	905	945	978	1001	994	1008	1054	1073	1066	837
12.5236	863	920	12.366	925	873	891	872	881	991	957	988	1032	1022	1020	1122	1064	818
12.5498	840	856	12.3923	916	891	869	880	866	890	971	980	958	1068	1012	1071	1037	779
12.5761	820	929	12.4185	936	941	936	831	911	906	947	989	989	1005	1105	1116	1106	786
12.6023	865	914	12.4448	949	893	869	835	866	903	976	1024	1033	1029	1055	1083	1078	833
12.6286	848	946	12.471	968	915	870	864	860	960	968	1000	982	1066	1068	1047	1069	819
12.6549	850	932	12.4973	922	979	847	892	877	888	930	956	996	1029	1097	1033	1022	787
12.6811	827	909	12.5236	946	945	910	839	889	929	960	915	955	1050	1114	1059	1013	797
12.7074	876	871	12.5498	979	928	888	846	886	889	944	1018	1037	1006	1094	1078	1044	810
12.7336	899	972	12.5761	930	898	904	917	889	1005	932	1021	997	1027	1099	1136	994	799
12.7599	780	893	12.6023	954	930	884	862	883	909	929	1012	971	1039	1048	1057	1029	822
12.7862	841	879	12.6286	1002	908	912	837	927	927	894	999	1045	987	1084	1130	1014	812
12.8124	900	873	12.6549	943	914	946	931	912	952	926	909	1011	978	1012	1055	1024	808
12.8387	809	941	12.6811	914	932	890	882	847	936	935	935	1047	1036	1085	1086	1086	805
12.8649	812	896	12.7074	945	926	848	906	904	1008	957	1059	1014	943	1072	1050	1016	759
12.8912	851	911	12.7336	955	880	897	807	923	959	959	972	1026	1029	1047	1088	960	796
12.9175	815	937	12.7599	908	963	940	841	865	1000	970	963	1008	1049	1077	1100	993	837
12.9437	843	882	12.7862	951	962	908	861	830	952	972	1026	1040	1045	1056	1084	983	811
12.97	890	889	12.8124	916	943	869	826	860	928	935	939	995	1034	1077	1106	1087	774
12.9962	900	921	12.8387	923	959	851	885	899	863	990	982	971	1003	1105	1096	1025	839
13.0225	868	907	12.8649	948	903	868	820	875	883	1032	973	901	1030	1076	1149	1014	821
13.0488	925	885	12.8912	909	973	923	844	903	984	996	922	1023	1036	1047	1116	978	834
13.075	901	920	12.9175	966	883	900	876	948	925	926	931	1039	1048	1090	1105	957	784
13.1013	852	949	12.9437	979	930	865	873	846	945	943	950	1016	1048	1063	1026	993	821
13.1275	844	928	12.97	977	918	868	824	872	913	939	1023	1030	966	1073	1100	1000	792
13.1538	867	872	12.9962	949	891	876	855	892	956	968	945	924	1039	1111	1134	967	788
13.1801	903	942	13.0225	969	895	899	879	934	987	991	997	1022	1061	1103	1097	1016	850
13.2063	840	921	13.0488	969	931	882	846	878	996	947	1055	1027	1103	1085	1097	1041	805
13.2326	874	942	13.075	946	938	903	895	863	948	960	1040	973	1111	1056	1094	934	838
13.2589	848	933	13.1013	962	893	849	829	963	892	1004	985	990	1061	1083	1085	989	832
13.2851	881	912	13.1275	956	920	871	884	878	941	941	986	1013	1031	1101	1105	965	793
13.3114	889	928	13.1538	997	954	844	869	904	971	972	1005	1019	1058	1119	1109	1037	794
13.3376	893	948	13.1801	952	892	904	829	918	918	999	1009	1018	977	1091	1139	1018	863
13.3639	845	975	13.2063	917	943	966	853	904	920	1009	1065	1028	1012	1086	1111	1030	806
13.3902	918	940	13.2326	990	992	906	902	867	952	962	1027	954	1037	1058	1092	994	801
13.4164	869	913	13.2589	933	971	855	820	964	942	969	1051	1061	1019	1111	1076	988	780
13.4427	874	906	13.2851	1013	946	918	910	860	961	998	1048	990	1059	1084	1018	1029	853
13.4689	860	932	13.3114	979	899	868	836	878	1001	991	977	1031	1112	1070	1099	1035	813
13.4952	894	956	13.3376	954	904	831	865	858	953	994	975	1037	1148	1087	1123	994	834
13.5215	904	948	13.3639	918	995	894	917	930	992	1011	1084	1034	1050	1117	1129	994	809
13.5477	899	946	13.3902	1007	950	868	907	917	973	985	1005	1020	1132	1048	1095	977	789
13.574	895	968	13.4164	925	928	887	921	887	956	1031	1079	1057	1040	1073	1113	973	784
13.6002	947	925	13.4427	971	963	916	814	899	1024	988	1041	1024	1087	1119	1154	1027	805
13.6265	973	959	13.4689	973	918	848	901	963	978	1046	1030	1033	1047	1165	1133	968	821
13.6528	909	994	13.4952	950	930	876	893	935	950	1010	1106	1111	1102	1090	1087	1004	836
13.679	948	976	13.5215	965	840	922	891	901	997	972	1042	1041	1094	1117	1124	970	838
13.7053	953	950	13.5477	983	936	876	885	863	1025	955	1050	1048	1036	1157	1162	935	747
13.7315	933	945	13.574	968	975	883	849	915	952	1023	1039	1084	1082	1105	1094	1037	804
13.7578	955	976	13.6002	978	979	890	872	908	966	977	1080	1048	1123	1086	1142	995	848
13.7841	972	995	13.6265	1025	955	897	895	859	1003	1002	1036	1069	1122	1144	1156	993	803
13.8103	946	1002	13.6528	984	979	864	908	904	976	1006	1059	1078	1060	1084	1179	974	835
13.8366	964	1033	13.679	986	927	917	939	938	982	1042	1049	1071	1076	1187	1171	1009	820
13.8628	963	985	13.7053	1008	936	895	907	953	1043	1011	1067	1100	1090	1151	1128	971	841
13.8891	1002	978	13.7315	956	999	929	888	909	967	1089	1057	1117	1103	1162	1143	1006	879
13.9154	985	1015	13.7578	1002	980	906	889	927	985	1054	1065	1054	1133	1191	1116	949	829
13.9416	963	1030	13.7841	1015	962	916	916	932	994	1018	1053	1081	1120	1108	1180	1000	881
13.9679	967	1011	13.8103	990	978	894	944	949	974	1057	1048	1117	1106	1138	1175	1021	869
13.9941	1019	1042	13.8366	1012	985	931	911	963	1021	1038	1112	1104	1115	1138	1125	975	825
14.0204	938	1010	13.8628	1013	1001	948	931	970	1021	1022	1147	1100	1030	1099	1145	989	824
14.0467	962	1112	13.8891	1005	1010	930	916	1021	993	1022	1136	1094	1056	1198	1184	1038	870
14.0729	1024	1071	13.9154	1074	962	971	894	1023	986	1071	1115	1081	1116	1163	1194	1013	827
14.0992	982	1073	13.9416	1013	1005	981	929	950	1041	1099	1033	1081	1146	1155	1201	967	849
14.1255	1026	1012	13.9679	1026	970	961	918	934	1026	1054	1143	1093	1098	1221	1152	1080	844
14.1517	991	1064	13.9941	1022	948	1006	911	921	1081	1053	1135	1213	1134	1145	1186	909	828
14.178	1042	1015	14.0204	1036	1009	988	903	951	1025	1030	1155	1117	1132	1153	1171	1033	849
14.2042	1027	1081	14.0467	1081	1012	961	991	948	1003	1131	1090	1099	1112	1194	1235	988	849
14.2305	1012	1050	14.0729	1053	982	1005	946	944	1025	1115	1123	1111	1157	1139	1173	937	889
14.2568	963	1060	14.0992	1058	1025	954	917	1018	1085	1070	1096	1125	1127	1118	1170	998	911
14.283	1025	1020	14.1255	1027	1066	1007	952	935	1035	1107	1194	1175	1200	1164	1224	1011	862
14.3093	1053	1060	14.1517	1043	1036	988	925	1006	1051	1093	1083	1135	1175	1253	1188	1051	821
14.3355	1008	1073	14.178	1093	1101	999	940	982	1041	1141	1137	1225	1179	1192	1210	954	905
14.3618	1056	1049	14.2042	1068	1020	1005	961	981	1052	1081	1107	1102	1121	1234	1247	961	829
14.3881	1014	1103	14.2305	1099	1033	1029	969	961	1052	1096	1166	1138	1184	1239	1223	1046	813
14.4143	983	1056	14.2568	1014	1076	1021	984	995	1045	1113	1116	1188	1207	1208	1200	1006	841
14.4406	1030	1042	14.283	1095	1035	972	978	1004	1062	1157	1063	1152	1077	1173	1265	1086	854
14.4668	1079	1112	14.3093	1051	1112	1010	982	977	1068	1099	1185	1196	1227	1252	1197	968	862
14.4931	1005	1037	14.3355	1061	1049	965	929	993	1105	1165	1132	1196	1177	1201	1253	974	856
14.5194	937	1046	14.3618	1086	1128	993	988	996	1047	1124	1140	1228	1139	1273	1169	951	892
14.5456	1034	1098	14.3881	1129	1084	973	966	997	1084	1137	1152	1195	1163	1282	1208	947	843
14.5719	1007	1135	14.4143	1088	986	979	945	988	1056	1132	1205	1210	1245	1209	1227	1026	848
14.5981	994	1017	14.4406	1066	1049	1032	976	990	1072	1056	1083	1220	1201	1226	1281	1008	894
14.6244	1018	1078	14.4668	1027	1057	1005	1029	1026	1084	1092	1115	1148	1169	1217	1225	961	869
14.6507	1070	1056	14.4931	1110	1027	991	1014	1000	1023	1160	1160	1231	1209	1250	1265	1015	870
14.6769	988	1084	14.5194	1065	1052	1042	991	1063	1120	1139	1135	1182	1228	1232	1234	954	821
14.7032	994	964	14.5456	1106	1019	951	1009	978	1039	1117	1214	1205	1226	1244	1298	977	871
14.7294	1076	1139	14.5719	1075	1045	964	954	999	1079	1097	1224	1210	1213	1230	1269	937	884
14.7557	1025	1001	14.5981	1090	1049	939	956	996	1109	1131	1125	1252	1256	1151	1308	972	818
14.782	1021	1094	14.6244	1050	1067	981	967	1024	1110	1108	1102	1199	1188	1223	1300	1011	848
14.8082	1019	1109	14.6507	1109	1001	993	973	1011	1114	1165	1203	1155	1305	1245	1266	967	907
14.8345	1001	1067	14.6769	1097	982	963	942	964	1122	1097	1141	1216	1182	1311	1220	987	849
14.8607	1093	1087	14.7032	1123	988	954	968	1032	1107	1199	1177	1202	1264	1289	1247	1002	905
14.887	1061	1037	14.7294	1071	1001	996	961	948	1076	1116	1190	1190	1281	1209	1280	938	871
14.9133	1022	1048	14.7557	1061	1012	1001	954	981	1120	1151	1240	1177	1205	1343	1237	952	894
14.9395	1029	1073	14.782	1042	1070	958	935	971	1073	1195	1120	1195	1237	1182	1203	974	870
14.9658	1031	1097	14.8082	1048	1039	1028	1005	1029	1093	1149	1145	1147	1250	1262	1164	904	887
14.992	1005	1026	14.8345	1044	1057	994	954	992	1136	1134	1105	1172	1218	1276	1298	969	908
15.0183	1086	1072	14.8607	1060	987	1001	943	993	1030	1130	1141	1160	1216	1278	1220	965	856
15.0446	991	1037	14.887	1093	981	951	955	1036	1044	1131	1089	1181	1211	1184	1269	998	878
15.0708	1023	1027	14.9133	1056	985	965	957	972	1134	1164	1188	1124	1231	1234	1250	942	891
15.0971	1009	1051	14.9395	1011	1022	959	924	993	1009	1165	1222	1144	1206	1255	1227	1027	869
15.1234	1016	1068	14.9658	1110	1004	948	961	945	1083	1109	1227	1164	1256	1209	1242	992	844
15.1496	1105	1086	14.992	1008	1055	982	984	1007	1138	1144	1097	1146	1257	1323	1227	975	849
15.1759	1034	1061	15.0183	1045	1024	977	922	980	1143	1164	1239	1137	1192	1240	1219	1011	904
15.2021	1072	1128	15.0446	1023	1013	971	958	1000	1073	1163	1166	1158	1238	1254	1214	982	862
15.2284	1058	1075	15.0708	1014	1017	1028	978	983	1097	1125	1151	1253	1143	1253	1293	976	885
15.2547	1058	1089	15.0971	1102	1025	984	935	991	1118	1124	1194	1116	1210	1183	1227	992	891
15.2809	1019	1065	15.1234	1014	967	949	1027	992	1084	1148	1080	1188	1207	1281	1260	944	977
15.3072	1071	1057	15.1496	1020	1015	968	975	941	1117	1162	1143	1187	1171	1267	1322	944	929
15.3334	1102	1096	15.1759	1089	1031	976	988	1012	1077	1112	1240	1204	1188	1244	1283	987	894
15.3597	1081	1101	15.2021	1086	987	980	974	1008	1047	1154	1217	1079	1222	1180	1201	961	895
15.386	1028	1151	15.2284	1016	987	998	947	996	1106	1174	1173	1174	1196	1232	1241	982	834
15.4122	1078	1110	15.2547	1058	1054	932	924	947	1095	1083	1137	1195	1251	1271	1173	934	918
15.4385	1029	1126	15.2809	1057	972	995	975	952	1118	1150	1130	1195	1257	1206	1210	947	887
15.4647	1028	1060	15.3072	1077	1058	1018	953	967	1151	1097	1163	1212	1205	1185	1196	986	920
15.491	1078	1103	15.3334	1164	1033	1021	943	1009	1050	1202	1089	1130	1216	1294	1211	987	940
15.5173	1092	1123	15.3597	1148	1057	969	935	1012	1112	1114	1185	1170	1221	1281	1153	975	937
15.5435	1103	1082	15.386	1069	991	955	1005	1006	1087	1104	1157	1145	1223	1204	1195	939	978
15.5698	1066	1096	15.4122	1096	1008	979	980	1040	1116	1085	1154	1173	1204	1190	1195	961	868
15.596	1075	1133	15.4385	1090	1029	974	1006	971	1088	1122	1147	1198	1274	1216	1215	955	927
15.6223	1017	1123	15.4647	1085	1011	929	980	1001	1061	1092	1065	1197	1162	1219	1234	981	886
15.6486	1083	1117	15.491	1164	1005	985	1010	913	1139	1172	1132	1200	1303	1232	1251	934	875
15.6748	1086	1126	15.5173	1019	1041	990	991	1049	1033	1139	1188	1195	1215	1211	1260	980	890
15.7011	1108	1152	15.5435	1104	1004	1017	999	1007	1097	1093	1138	1186	1271	1256	1245	966	899
15.7273	1096	1071	15.5698	1040	1015	961	959	1046	1136	1125	1175	1223	1199	1274	1263	924	866
15.7536	1101	1088	15.596	1070	1028	956	988	1042	1097	1116	1133	1215	1228	1260	1259	986	807
15.7799	1093	1106	15.6223	1099	1060	1028	959	999	1116	1162	1180	1160	1274	1294	1235	928	939
15.8061	1063	1178	15.6486	1097	1033	1005	973	1087	1113	1166	1189	1203	1242	1308	1205	977	920
15.8324	1099	1107	15.6748	1175	1054	1024	1021	1045	1129	1156	1164	1257	1245	1286	1284	982	932
15.8586	1142	1132	15.7011	1014	1046	986	971	996	1100	1160	1195	1225	1280	1201	1264	922	913
15.8849	1163	1131	15.7273	1073	1049	982	999	1044	1153	1173	1188	1186	1238	1290	1266	947	937
15.9112	1161	1147	15.7536	1049	1055	1000	968	1057	1214	1139	1198	1187	1267	1260	1248	1019	965
15.9374	1135	1138	15.7799	1044	1046	1046	1037	982	1083	1152	1208	1268	1274	1288	1260	918	971
15.9637	1122	1220	15.8061	1113	1012	992	1020	1066	1077	1193	1172	1225	1258	1342	1279	948	945
15.99	1111	1120	15.8324	1117	1099	1006	1033	993	1197	1201	1137	1229	1220	1237	1215	1036	919
16.0162	1105	1148	15.8586	1145	1104	1043	994	983	1145	1148	1145	1259	1317	1255	1253	1002	862
16.0425	1110	1119	15.8849	1107	1081	997	985	1042	1170	1150	1159	1192	1230	1287	1301	1026	978
16.0687	1166	1213	15.9112	1164	1095	994	1051	1040	1196	1253	1186	1164	1276	1296	1259	937	946
16.095	1118	1137	15.9374	1062	1060	969	1050	1040	1131	1155	1155	1290	1224	1309	1335	1019	1008
16.1213	1127	1105	15.9637	1108	1043	1007	1027	1106	1116	1142	1253	1241	1260	1332	1282	984	904
16.1475	1219	1162	15.99	1137	1042	987	951	1080	1176	1138	1203	1212	1253	1298	1299	984	920
16.1738	1114	1205	16.0162	1102	1124	1055	981	1086	1143	1214	1227	1239	1320	1313	1260	1000	906
16.2	1132	1179	16.0425	1142	1132	1014	1018	1053	1151	1228	1170	1277	1339	1241	1307	971	907
16.2263	1174	1200	16.0687	1120	1107	1093	1001	1082	1163	1279	1249	1267	1229	1278	1289	1000	937
16.2526	1154	1179	16.095	1140	1082	1039	1004	1114	1112	1200	1247	1288	1276	1332	1336	1005	973
16.2788	1139	1180	16.1213	1140	1073	1045	1067	1102	1192	1245	1284	1235	1242	1330	1339	1013	993
16.3051	1189	1154	16.1475	1197	1046	1016	1038	1056	1250	1224	1269	1333	1255	1380	1215	908	942
16.3313	1210	1159	16.1738	1127	1108	981	1073	1043	1121	1212	1216	1301	1237	1388	1339	998	911
16.3576	1183	1227	16.2	1121	1058	1027	1048	1117	1187	1207	1185	1301	1352	1260	1339	1029	894
16.3839	1173	1181	16.2263	1201	1112	1026	1009	1048	1263	1233	1248	1312	1334	1310	1304	979	960
16.4101	1209	1220	16.2526	1152	1082	1039	1025	1068	1205	1246	1287	1278	1278	1371	1373	1020	939
16.4364	1213	1182	16.2788	1178	1085	1036	1058	1142	1200	1235	1291	1225	1321	1358	1310	970	989
16.4626	1217	1150	16.3051	1091	1108	1072	1050	1109	1215	1235	1209	1269	1331	1309	1387	1028	957
16.4889	1197	1190	16.3313	1180	1129	1087	963	1120	1162	1276	1224	1300	1316	1313	1384	1011	925
16.5152	1212	1215	16.3576	1153	1082	1107	1039	1128	1183	1238	1272	1268	1315	1355	1343	999	934
16.5414	1205	1239	16.3839	1137	1138	1086	1057	1119	1225	1282	1297	1292	1367	1389	1352	945	950
16.5677	1218	1260	16.4101	1126	1101	1070	1045	1146	1212	1331	1264	1304	1342	1374	1378	1054	922
16.5939	1177	1241	16.4364	1143	1114	1123	1107	1145	1206	1326	1299	1419	1318	1314	1403	980	977
16.6202	1195	1258	16.4626	1206	1055	1043	1098	1042	1195	1321	1231	1252	1288	1318	1332	998	980
16.6465	1236	1278	16.4889	1259	1093	1096	1088	1112	1195	1254	1294	1361	1417	1456	1316	981	988
16.6727	1268	1207	16.5152	1202	1056	1085	1065	1177	1240	1321	1363	1308	1332	1344	1449	1033	976
16.699	1235	1336	16.5414	1223	1091	1074	1084	1120	1179	1285	1303	1276	1346	1299	1301	1005	976
16.7252	1246	1286	16.5677	1224	1129	1016	1121	1140	1249	1357	1350	1392	1388	1328	1371	1008	921
16.7515	1229	1250	16.5939	1197	1139	1115	1085	1157	1259	1256	1311	1361	1365	1395	1313	1048	976
16.7778	1280	1280	16.6202	1179	1199	1068	1101	1113	1216	1392	1420	1385	1383	1432	1378	995	962
16.804	1234	1285	16.6465	1190	1182	1079	1094	1206	1274	1308	1307	1391	1311	1425	1417	1039	1001
16.8303	1273	1204	16.6727	1174	1136	1154	1147	1138	1262	1345	1373	1325	1449	1424	1350	1018	958
16.8565	1234	1273	16.699	1314	1152	1098	1112	1166	1229	1309	1348	1363	1404	1399	1369	1004	969
16.8828	1223	1254	16.7252	1197	1196	1093	1136	1152	1253	1378	1325	1312	1368	1372	1354	1069	989
16.9091	1210	1298	16.7515	1165	1118	1062	1132	1165	1236	1337	1316	1419	1372	1350	1411	1003	954
16.9353	1261	1308	16.7778	1268	1212	1131	1118	1170	1233	1343	1322	1328	1476	1457	1451	1000	993
16.9616	1255	1181	16.804	1236	1148	1070	1204	1237	1244	1341	1340	1358	1385	1379	1320	1072	957
16.9879	1285	1209	16.8303	1248	1211	1140	1151	1098	1281	1355	1415	1314	1403	1535	1409	1052	988
17.0141	1263	1275	16.8565	1302	1205	1146	1083	1196	1330	1372	1409	1394	1427	1487	1407	1025	933
17.0404	1312	1286	16.8828	1254	1185	1146	1138	1155	1254	1370	1333	1443	1451	1413	1407	1004	973
17.0666	1320	1257	16.9091	1212	1218	1137	1225	1190	1355	1334	1358	1391	1397	1457	1321	1023	945
17.0929	1357	1290	16.9353	1164	1211	1092	1157	1146	1304	1445	1387	1382	1359	1377	1390	1054	990
17.1192	1276	1220	16.9616	1267	1142	1171	1137	1138	1338	1352	1385	1492	1403	1421	1425	1075	1028
17.1454	1300	1332	16.9879	1314	1146	1170	1241	1196	1332	1429	1433	1398	1355	1375	1430	1097	1003
17.1717	1277	1367	17.0141	1315	1230	1188	1116	1176	1349	1319	1392	1410	1375	1476	1457	1017	940
17.1979	1351	1323	17.0404	1259	1158	1168	1144	1179	1315	1386	1403	1365	1418	1403	1399	1042	973
17.2242	1342	1307	17.0666	1203	1201	1189	1133	1214	1375	1368	1391	1431	1448	1411	1386	997	984
17.2505	1292	1279	17.0929	1299	1219	1201	1209	1222	1344	1435	1402	1388	1437	1514	1444	1059	1018
17.2767	1365	1364	17.1192	1285	1167	1176	1200	1252	1337	1378	1419	1350	1438	1505	1422	1042	1006
17.303	1350	1266	17.1454	1268	1230	1148	1196	1204	1351	1425	1455	1432	1441	1508	1404	1002	1010
17.3292	1266	1243	17.1717	1258	1257	1186	1207	1192	1370	1414	1280	1417	1457	1531	1378	1033	1008
17.3555	1310	1323	17.1979	1332	1209	1213	1188	1211	1344	1356	1424	1439	1431	1436	1371	1060	1001
17.3818	1337	1349	17.2242	1288	1156	1196	1186	1202	1391	1457	1418	1442	1505	1424	1439	1043	975
17.408	1328	1342	17.2505	1285	1197	1154	1186	1211	1369	1406	1417	1404	1480	1421	1445	1022	1028
17.4343	1429	1240	17.2767	1302	1211	1187	1157	1240	1301	1376	1441	1436	1414	1448	1469	1056	1022
17.4605	1391	1310	17.303	1313	1239	1224	1257	1243	1329	1381	1382	1477	1450	1499	1346	1069	1009
17.4868	1360	1379	17.3292	1256	1289	1189	1207	1214	1346	1437	1433	1446	1364	1417	1368	1025	1048
17.5131	1338	1335	17.3555	1309	1194	1158	1225	1270	1320	1435	1452	1397	1534	1552	1494	1050	982
17.5393	1416	1358	17.3818	1294	1243	1173	1150	1163	1377	1384	1362	1495	1449	1462	1443	1073	1024
17.5656	1364	1365	17.408	1284	1303	1235	1232	1196	1322	1381	1430	1442	1492	1490	1348	1047	1019
17.5918	1423	1372	17.4343	1303	1281	1180	1190	1211	1309	1401	1364	1478	1457	1430	1458	1068	1098
17.6181	1441	1282	17.4605	1303	1238	1141	1178	1251	1414	1381	1460	1434	1510	1515	1410	1087	1015
17.6444	1384	1367	17.4868	1361	1171	1159	1203	1310	1406	1419	1415	1452	1403	1424	1444	1081	970
17.6706	1370	1366	17.5131	1300	1221	1202	1156	1241	1334	1354	1498	1402	1487	1459	1414	1036	1013
17.6969	1378	1455	17.5393	1285	1267	1223	1244	1260	1380	1433	1505	1409	1401	1498	1458	1058	1015
17.7231	1335	1395	17.5656	1331	1286	1206	1201	1226	1357	1442	1464	1511	1406	1510	1512	1017	1003
17.7494	1312	1329	17.5918	1345	1279	1175	1248	1231	1335	1459	1537	1427	1483	1436	1420	1069	994
17.7757	1375	1397	17.6181	1402	1270	1240	1193	1279	1311	1441	1500	1541	1503	1515	1437	1075	1041
17.8019	1395	1386	17.6444	1300	1258	1247	1173	1304	1375	1397	1454	1482	1491	1505	1425	1044	1013
17.8282	1337	1311	17.6706	1441	1227	1259	1203	1254	1427	1406	1448	1478	1512	1486	1464	1035	966
17.8545	1384	1308	17.6969	1381	1260	1251	1223	1214	1401	1482	1531	1507	1506	1542	1457	1084	1044
17.8807	1447	1336	17.7231	1370	1280	1250	1194	1305	1373	1423	1487	1486	1469	1550	1469	1026	1027
17.907	1414	1384	17.7494	1355	1283	1252	1192	1325	1402	1432	1502	1508	1481	1490	1444	1023	967
17.9332	1427	1365	17.7757	1305	1260	1242	1220	1272	1408	1455	1529	1475	1527	1498	1490	1011	1014
17.9595	1321	1435	17.8019	1368	1275	1263	1249	1287	1388	1395	1423	1544	1510	1502	1482	989	975
17.9858	1390	1433	17.8282	1374	1332	1218	1237	1299	1374	1398	1421	1476	1463	1505	1457	1012	1006
18.012	1482	1420	17.8545	1368	1322	1229	1238	1251	1361	1467	1453	1539	1497	1533	1481	1046	989
18.0383	1413	1383	17.8807	1321	1287	1288	1251	1237	1392	1461	1540	1491	1542	1569	1397	1018	998
18.0645	1453	1445	17.907	1360	1268	1273	1233	1244	1342	1439	1468	1483	1446	1523	1502	1052	1058
18.0908	1386	1331	17.9332	1330	1236	1227	1237	1324	1381	1458	1458	1541	1485	1533	1506	1056	1068
18.1171	1434	1384	17.9595	1353	1305	1246	1254	1301	1377	1401	1567	1474	1552	1471	1514	1146	1007
18.1433	1434	1429	17.9858	1319	1265	1280	1259	1341	1359	1510	1497	1530	1547	1479	1443	1100	1023
18.1696	1398	1392	18.012	1326	1231	1261	1240	1282	1421	1479	1528	1487	1538	1504	1505	1088	980
18.1958	1420	1346	18.0383	1361	1288	1167	1188	1248	1385	1509	1547	1513	1510	1496	1425	1034	978
18.2221	1398	1391	18.0645	1390	1343	1254	1268	1249	1469	1496	1510	1465	1497	1483	1469	1056	964
18.2484	1470	1464	18.0908	1383	1305	1302	1278	1294	1428	1481	1496	1522	1588	1436	1466	1085	1017
18.2746	1469	1452	18.1171	1369	1309	1284	1302	1322	1415	1520	1526	1466	1518	1481	1552	1099	1009
18.3009	1432	1432	18.1433	1322	1323	1298	1292	1348	1395	1462	1535	1536	1580	1491	1414	1032	1021
18.3271	1437	1377	18.1696	1333	1285	1303	1230	1380	1369	1419	1479	1526	1615	1444	1467	1044	946
18.3534	1461	1452	18.1958	1368	1254	1291	1256	1308	1427	1452	1465	1597	1513	1598	1495	1083	1030
18.3797	1380	1490	18.2221	1360	1300	1268	1277	1253	1428	1535	1469	1539	1569	1551	1427	1025	1030
18.4059	1495	1392	18.2484	1457	1298	1294	1247	1299	1461	1502	1493	1531	1547	1524	1447	1044	1023
18.4322	1417	1474	18.2746	1394	1285	1299	1264	1318	1399	1403	1530	1484	1501	1522	1426	1063	1070
18.4584	1418	1456	18.3009	1329	1317	1264	1220	1324	1463	1437	1489	1538	1538	1520	1423	1029	1065
18.4847	1462	1512	18.3271	1377	1362	1217	1174	1336	1399	1501	1637	1520	1478	1519	1487	1104	996
18.511	1509	1427	18.3534	1447	1336	1270	1290	1288	1487	1520	1465	1528	1452	1536	1473	1095	1092
18.5372	1519	1459	18.3797	1420	1274	1232	1226	1289	1420	1448	1536	1495	1502	1585	1462	1080	1045
18.5635	1457	1433	18.4059	1379	1296	1299	1292	1324	1456	1510	1525	1559	1481	1524	1462	1102	978
18.5897	1456	1407	18.4322	1398	1278	1240	1236	1292	1451	1499	1453	1565	1626	1534	1482	1038	1028
18.616	1504	1462	18.4584	1438	1304	1247	1266	1320	1478	1509	1535	1556	1517	1499	1406	1019	1011
18.6423	1497	1489	18.4847	1381	1354	1255	1279	1275	1473	1481	1516	1537	1502	1553	1452	1060	1018
18.6685	1525	1458	18.511	1426	1273	1283	1269	1345	1446	1472	1549	1572	1469	1527	1509	1062	999
18.6948	1431	1446	18.5372	1411	1321	1283	1339	1363	1531	1479	1526	1575	1567	1530	1533	1010	1030
18.721	1554	1528	18.5635	1393	1286	1332	1336	1316	1462	1467	1518	1463	1500	1539	1476	1036	1078
18.7473	1489	1457	18.5897	1456	1351	1327	1342	1313	1435	1534	1557	1520	1516	1597	1532	1060	1001
18.7736	1559	1500	18.616	1324	1274	1254	1247	1339	1460	1464	1551	1543	1519	1511	1499	1072	1029
18.7998	1510	1473	18.6423	1403	1324	1295	1264	1372	1488	1559	1577	1577	1566	1588	1503	1016	1038
18.8261	1465	1522	18.6685	1446	1294	1258	1315	1328	1468	1557	1492	1537	1591	1544	1480	1081	1015
18.8524	1464	1448	18.6948	1451	1344	1308	1296	1333	1468	1499	1556	1584	1512	1548	1436	1056	1033
18.8786	1528	1553	18.721	1508	1399	1316	1339	1314	1491	1515	1518	1543	1580	1562	1461	1009	1016
18.9049	1454	1460	18.7473	1424	1342	1298	1332	1315	1464	1475	1570	1593	1506	1542	1529	1077	1039
18.9311	1561	1483	18.7736	1423	1351	1259	1289	1326	1511	1532	1471	1612	1562	1557	1481	1042	1012
18.9574	1476	1492	18.7998	1372	1369	1364	1241	1345	1491	1482	1538	1583	1589	1468	1519	1087	1041
18.9837	1526	1450	18.8261	1458	1351	1285	1347	1341	1489	1532	1537	1536	1581	1591	1487	1086	977
19.0099	1503	1500	18.8524	1404	1313	1305	1250	1333	1475	1519	1582	1583	1583	1501	1533	1044	1060
19.0362	1530	1474	18.8786	1446	1320	1309	1375	1392	1464	1542	1521	1612	1504	1452	1494	1118	1035
19.0624	1510	1530	18.9049	1431	1353	1295	1257	1399	1445	1512	1485	1517	1543	1588	1461	1092	1008
19.0887	1621	1456	18.9311	1445	1376	1296	1288	1307	1466	1520	1568	1508	1520	1520	1464	1037	1010
19.115	1532	1544	18.9574	1388	1354	1300	1276	1316	1509	1605	1563	1561	1521	1544	1418	1066	1080
19.1412	1552	1508	18.9837	1446	1365	1312	1341	1360	1467	1637	1526	1598	1580	1588	1452	1061	1018
19.1675	1624	1539	19.0099	1473	1301	1292	1312	1334	1500	1520	1521	1621	1625	1510	1479	1033	1083
19.1937	1509	1566	19.0362	1470	1375	1318	1331	1353	1499	1615	1539	1591	1583	1588	1509	1033	1018
19.22	1515	1561	19.0624	1468	1342	1329	1369	1334	1521	1544	1564	1581	1599	1652	1517	1006	1005
19.2463	1597	1519	19.0887	1463	1420	1303	1265	1307	1485	1590	1591	1571	1530	1564	1498	1077	1032
19.2725	1520	1499	19.115	1457	1400	1350	1339	1345	1446	1526	1556	1708	1600	1577	1465	1021	1038
19.2988	1524	1497	19.1412	1490	1346	1345	1328	1362	1485	1530	1540	1577	1602	1547	1542	999	981
19.325	1616	1546	19.1675	1397	1376	1315	1316	1365	1456	1584	1580	1555	1572	1531	1499	1097	1019
19.3513	1565	1545	19.1937	1434	1389	1316	1283	1389	1566	1597	1624	1564	1520	1520	1517	1071	1040
19.3776	1548	1498	19.22	1489	1388	1341	1311	1340	1524	1560	1607	1625	1634	1583	1513	1069	989
19.4038	1571	1507	19.2463	1465	1322	1289	1372	1371	1512	1570	1582	1531	1556	1588	1561	1059	1021
19.4301	1529	1453	19.2725	1457	1329	1295	1329	1381	1500	1621	1610	1587	1575	1544	1548	1101	1002
19.4563	1579	1469	19.2988	1530	1428	1339	1315	1379	1511	1546	1512	1609	1597	1562	1545	1056	1049
19.4826	1571	1463	19.325	1465	1391	1367	1388	1392	1505	1550	1579	1607	1642	1567	1479	1094	1118
19.5089	1599	1488	19.3513	1462	1382	1335	1349	1395	1572	1548	1595	1621	1597	1555	1478	1057	1032
19.5351	1585	1551	19.3776	1469	1477	1345	1397	1389	1483	1541	1608	1583	1602	1590	1556	1125	1048
19.5614	1513	1558	19.4038	1480	1425	1354	1386	1371	1523	1536	1633	1672	1642	1558	1522	1068	991
19.5876	1573	1531	19.4301	1455	1335	1387	1357	1389	1476	1572	1579	1591	1492	1541	1525	1018	1126
19.6139	1545	1510	19.4563	1499	1376	1385	1412	1375	1540	1570	1539	1636	1580	1520	1545	1094	1042
19.6402	1556	1479	19.4826	1446	1426	1339	1279	1363	1441	1610	1637	1560	1580	1510	1556	1044	1001
19.6664	1638	1465	19.5089	1482	1401	1370	1339	1401	1491	1605	1627	1628	1611	1497	1548	1076	1032
19.6927	1616	1622	19.5351	1521	1402	1340	1284	1382	1539	1561	1606	1645	1637	1600	1537	1056	1008
19.719	1514	1532	19.5614	1503	1428	1352	1319	1386	1599	1584	1610	1555	1560	1503	1500	1026	1007
19.7452	1512	1522	19.5876	1519	1386	1266	1311	1397	1571	1636	1561	1622	1562	1552	1467	1026	987
19.7715	1609	1617	19.6139	1468	1443	1348	1377	1450	1581	1549	1547	1631	1545	1531	1487	1071	1066
19.7977	1523	1549	19.6402	1484	1429	1380	1313	1404	1449	1561	1531	1584	1531	1617	1493	1015	1014
19.824	1640	1473	19.6664	1492	1368	1377	1346	1395	1478	1554	1525	1602	1594	1578	1439	1038	989
19.8503	1593	1543	19.6927	1528	1420	1369	1433	1341	1490	1555	1622	1599	1551	1544	1500	1041	939
19.8765	1552	1573	19.719	1494	1435	1403	1387	1336	1516	1481	1461	1610	1532	1560	1501	1055	1025
19.9028	1597	1481	19.7452	1470	1430	1377	1351	1399	1452	1518	1569	1649	1569	1555	1444	1066	1088
19.929	1581	1605	19.7715	1493	1449	1421	1400	1375	1471	1574	1530	1454	1516	1570	1446	1082	1016
19.9553	1584	1556	19.7977	1472	1413	1408	1388	1380	1519	1590	1562	1590	1540	1556	1471	1028	1048
19.9816	1607	1589	19.824	1469	1409	1408	1367	1336	1453	1574	1553	1618	1474	1487	1492	1030	1056
20.0078	1590	1489	19.8503	1511	1393	1374	1325	1367	1546	1564	1553	1577	1566	1499	1443	1034	982
20.0341	1583	1553	19.8765	1495	1367	1407	1334	1383	1523	1521	1519	1576	1500	1523	1460	1064	967
20.0603	1587	1567	19.9028	1526	1452	1453	1316	1417	1526	1497	1589	1547	1496	1490	1456	1005	1044
20.0866	1616	1552	19.929	1509	1431	1395	1361	1336	1486	1555	1547	1511	1515	1539	1442	1030	994
20.1129	1540	1633	19.9553	1464	1358	1418	1340	1400	1482	1549	1562	1609	1546	1477	1472	1020	959
20.1391	1515	1564	19.9816	1478	1424	1402	1357	1376	1532	1547	1576	1545	1450	1495	1420	1004	966
20.1654	1561	1477	20.0078	1486	1376	1353	1344	1387	1504	1557	1514	1552	1506	1510	1482	998	1009
20.1916	1630	1577	20.0341	1585	1458	1398	1348	1386	1518	1572	1485	1528	1525	1454	1463	1028	957
20.2179	1590	1607	20.0603	1558	1371	1384	1407	1431	1510	1562	1554	1552	1556	1391	1443	1049	1044
20.2442	1605	1571	20.0866	1544	1434	1409	1465	1327	1581	1564	1536	1520	1626	1457	1368	1017	978
20.2704	1639	1524	20.1129	1466	1418	1381	1365	1382	1493	1571	1566	1565	1516	1451	1381	1054	1056
20.2967	1544	1584	20.1391	1515	1357	1368	1350	1318	1456	1548	1546	1533	1449	1543	1491	1023	959
20.3229	1609	1592	20.1654	1509	1370	1315	1308	1417	1492	1546	1517	1536	1512	1390	1395	999	1065
20.3492	1597	1535	20.1916	1523	1424	1416	1358	1312	1528	1566	1549	1461	1540	1432	1413	991	1052
20.3755	1591	1494	20.2179	1555	1366	1392	1349	1429	1539	1544	1492	1576	1519	1497	1378	1003	1001
20.4017	1613	1524	20.2442	1511	1416	1396	1379	1398	1389	1555	1548	1545	1497	1498	1424	991	1008
20.428	1543	1521	20.2704	1473	1317	1356	1376	1403	1507	1448	1610	1551	1444	1428	1432	955	996
20.4542	1572	1595	20.2967	1553	1421	1371	1388	1384	1534	1601	1519	1609	1465	1502	1355	1003	991
20.4805	1551	1497	20.3229	1501	1413	1374	1301	1368	1451	1567	1515	1528	1453	1451	1378	1007	981
20.5068	1598	1514	20.3492	1500	1434	1345	1381	1383	1517	1500	1471	1476	1506	1373	1329	984	998
20.533	1629	1578	20.3755	1532	1396	1335	1336	1384	1453	1484	1485	1538	1507	1403	1369	1030	955
20.5593	1589	1554	20.4017	1559	1383	1364	1380	1392	1488	1447	1507	1454	1505	1419	1321	1000	1016
20.5855	1643	1496	20.428	1521	1382	1334	1422	1380	1522	1552	1510	1530	1420	1355	1286	921	1005
20.6118	1553	1497	20.4542	1497	1475	1418	1353	1362	1489	1473	1463	1495	1534	1459	1379	946	1013
20.6381	1521	1496	20.4805	1472	1364	1366	1448	1357	1500	1508	1481	1538	1474	1416	1428	959	996
20.6643	1600	1522	20.5068	1514	1353	1389	1372	1387	1474	1461	1473	1455	1479	1406	1312	923	952
20.6906	1664	1550	20.533	1442	1404	1379	1372	1378	1495	1542	1462	1527	1407	1449	1348	932	1003
20.7169	1571	1540	20.5593	1515	1410	1294	1348	1408	1518	1491	1475	1565	1427	1454	1369	985	953
20.7431	1571	1586	20.5855	1435	1366	1293	1377	1357	1481	1480	1422	1482	1446	1377	1336	961	974
20.7694	1585	1558	20.6118	1426	1378	1318	1326	1349	1495	1463	1486	1412	1473	1449	1327	985	984
20.7956	1507	1487	20.6381	1426	1379	1333	1361	1352	1351	1554	1488	1466	1436	1385	1310	898	968
20.8219	1538	1533	20.6643	1512	1382	1349	1326	1355	1489	1451	1435	1461	1442	1387	1354	1018	965
20.8482	1557	1552	20.6906	1495	1429	1364	1345	1344	1440	1514	1412	1465	1448	1458	1313	1007	999
20.8744	1565	1528	20.7169	1539	1452	1344	1306	1369	1420	1493	1484	1495	1379	1412	1213	988	968
20.9007	1550	1529	20.7431	1485	1381	1311	1376	1369	1441	1437	1451	1480	1476	1386	1307	939	1023
20.9269	1623	1538	20.7694	1526	1402	1341	1294	1373	1389	1445	1492	1397	1507	1421	1334	932	954
20.9532	1578	1527	20.7956	1519	1370	1282	1287	1304	1472	1413	1505	1441	1425	1343	1270	959	912
20.9795	1619	1555	20.8219	1495	1350	1329	1355	1330	1446	1464	1452	1510	1372	1350	1298	968	968
21.0057	1516	1462	20.8482	1484	1366	1328	1296	1380	1369	1469	1474	1411	1315	1336	1256	950	929
21.032	1590	1550	20.8744	1546	1384	1328	1316	1354	1418	1438	1434	1451	1391	1331	1324	962	977
21.0582	1597	1591	20.9007	1486	1332	1327	1326	1348	1398	1505	1467	1416	1371	1317	1328	944	945
21.0845	1589	1572	20.9269	1438	1380	1364	1271	1329	1425	1452	1512	1419	1363	1239	1346	912	956
21.1108	1641	1512	20.9532	1446	1338	1286	1316	1350	1398	1465	1408	1412	1366	1393	1247	919	979
21.137	1563	1549	20.9795	1455	1415	1384	1324	1317	1434	1441	1481	1451	1399	1415	1286	913	939
21.1633	1542	1439	21.0057	1450	1444	1264	1266	1326	1433	1501	1417	1378	1379	1332	1295	917	953
21.1895	1569	1569	21.032	1441	1314	1344	1294	1353	1398	1417	1408	1401	1426	1346	1310	920	947
21.2158	1625	1553	21.0582	1470	1380	1350	1317	1358	1412	1437	1447	1446	1453	1352	1231	962	974
21.2421	1490	1577	21.0845	1429	1359	1287	1292	1266	1385	1484	1432	1356	1348	1290	1307	942	992
21.2683	1560	1607	21.1108	1509	1365	1302	1340	1324	1398	1441	1429	1395	1358	1365	1248	909	936
21.2946	1532	1543	21.137	1475	1309	1384	1295	1305	1426	1455	1408	1382	1368	1366	1321	898	976
21.3208	1480	1592	21.1633	1462	1337	1328	1319	1318	1416	1408	1402	1385	1420	1366	1287	1007	978
21.3471	1496	1543	21.1895	1485	1322	1294	1281	1311	1415	1430	1396	1422	1351	1321	1200	927	895
21.3734	1525	1495	21.2158	1545	1346	1274	1325	1302	1378	1410	1390	1366	1369	1334	1264	880	896
21.3996	1563	1466	21.2421	1483	1370	1302	1284	1279	1384	1397	1454	1400	1332	1296	1250	904	934
21.4259	1505	1457	21.2683	1444	1368	1308	1281	1327	1373	1390	1400	1342	1304	1263	1184	879	944
21.4521	1564	1565	21.2946	1510	1346	1334	1260	1294	1373	1399	1362	1369	1342	1303	1241	892	911
21.4784	1503	1457	21.3208	1460	1309	1330	1249	1345	1393	1321	1373	1367	1326	1258	1274	897	929
21.5047	1485	1521	21.3471	1420	1294	1307	1346	1259	1399	1334	1431	1387	1275	1320	1207	904	867
21.5309	1496	1470	21.3734	1423	1364	1278	1262	1289	1373	1404	1345	1354	1263	1312	1253	845	929
21.5572	1464	1477	21.3996	1482	1340	1347	1284	1309	1416	1411	1373	1348	1342	1298	1256	908	880
21.5835	1507	1441	21.4259	1399	1324	1277	1341	1306	1358	1390	1390	1349	1256	1337	1194	905	901
21.6097	1537	1483	21.4521	1426	1283	1285	1272	1279	1339	1355	1403	1350	1245	1302	1186	853	873
21.636	1569	1431	21.4784	1428	1338	1300	1279	1301	1363	1387	1282	1309	1313	1275	1204	904	934
21.6622	1519	1518	21.5047	1437	1344	1288	1224	1272	1384	1389	1414	1321	1247	1332	1189	946	850
21.6885	1521	1462	21.5309	1375	1347	1270	1193	1347	1363	1400	1329	1303	1375	1208	1248	890	955
21.7148	1527	1422	21.5572	1377	1312	1315	1264	1276	1372	1358	1376	1368	1330	1255	1210	836	895
21.741	1501	1505	21.5835	1420	1302	1300	1239	1270	1316	1402	1388	1353	1159	1259	1178	819	915
21.7673	1515	1452	21.6097	1417	1322	1314	1204	1240	1403	1384	1315	1268	1325	1232	1128	896	869
21.7935	1492	1447	21.636	1334	1292	1280	1268	1296	1343	1402	1328	1266	1227	1340	1186	883	905
21.8198	1502	1450	21.6622	1434	1349	1278	1280	1276	1345	1350	1333	1275	1282	1317	1183	845	856
21.8461	1576	1489	21.6885	1382	1327	1216	1219	1277	1364	1289	1327	1279	1232	1316	1162	856	885
21.8723	1466	1282	21.7148	1429	1277	1261	1281	1259	1286	1377	1387	1269	1287	1228	1175	871	853
21.8986	1479	1454	21.741	1377	1328	1230	1230	1288	1351	1428	1302	1352	1310	1217	1186	843	913
21.9248	1470	1435	21.7673	1447	1340	1336	1258	1305	1229	1304	1300	1284	1253	1227	1177	816	890
21.9511	1503	1471	21.7935	1400	1311	1237	1257	1249	1335	1424	1337	1326	1252	1190	1169	867	854
21.9774	1442	1456	21.8198	1392	1296	1320	1187	1322	1343	1344	1275	1275	1155	1166	1077	865	860
22.0036	1459	1471	21.8461	1391	1300	1309	1179	1262	1264	1336	1283	1215	1175	1152	1171	842	886
22.0299	1556	1536	21.8723	1370	1363	1198	1248	1251	1269	1370	1221	1273	1197	1211	1125	859	820
22.0561	1481	1470	21.8986	1365	1311	1302	1254	1222	1310	1315	1362	1310	1280	1243	1219	834	866
22.0824	1516	1447	21.9248	1289	1371	1278	1268	1212	1280	1297	1317	1279	1194	1239	1115	870	886
22.1087	1440	1412	21.9511	1388	1253	1194	1221	1272	1269	1338	1247	1211	1204	1194	1154	862	910
22.1349	1520	1453	21.9774	1372	1330	1201	1214	1226	1270	1369	1259	1280	1157	1176	1117	868	876
22.1612	1466	1412	22.0036	1440	1303	1302	1273	1260	1294	1325	1266	1274	1148	1164	1140	828	882
22.1874	1493	1404	22.0299	1461	1337	1324	1161	1261	1285	1346	1297	1320	1221	1166	1143	852	871
22.2137	1398	1442	22.0561	1439	1321	1247	1176	1222	1290	1307	1279	1242	1153	1203	1090	849	885
22.24	1463	1501	22.0824	1400	1302	1260	1208	1240	1282	1247	1296	1165	1155	1118	1096	839	885
22.2662	1471	1458	22.1087	1354	1279	1238	1277	1257	1240	1279	1232	1277	1191	1193	1066	853	819
22.2925	1528	1408	22.1349	1430	1264	1264	1223	1291	1257	1271	1235	1189	1172	1191	1085	786	875
22.3187	1482	1410	22.1612	1375	1266	1236	1246	1233	1320	1295	1251	1229	1163	1125	1127	843	827
22.345	1506	1468	22.1874	1367	1270	1263	1198	1161	1277	1331	1208	1163	1133	1102	1139	791	872
22.3713	1429	1435	22.2137	1428	1343	1160	1235	1179	1232	1273	1254	1197	1163	1110	1069	815	824
22.3975	1447	1405	22.24	1310	1251	1347	1210	1232	1248	1235	1167	1191	1172	1126	1032	845	853
22.4238	1452	1421	22.2662	1355	1324	1228	1206	1201	1279	1187	1232	1170	1167	1076	1052	788	847
22.45	1482	1478	22.2925	1414	1289	1206	1259	1239	1285	1243	1182	1194	1124	1157	1039	805	876
22.4763	1460	1433	22.3187	1376	1318	1235	1186	1241	1233	1236	1206	1093	1196	1165	1078	858	824
22.5026	1511	1388	22.345	1417	1290	1277	1179	1229	1268	1210	1207	1155	1119	1082	982	778	781
22.5288	1491	1436	22.3713	1394	1291	1207	1185	1183	1209	1205	1288	1189	1139	1046	1089	798	874
22.5551	1463	1361	22.3975	1409	1248	1255	1180	1287	1271	1157	1115	1122	1149	1070	1012	791	827
22.5814	1445	1413	22.4238	1319	1305	1272	1202	1178	1283	1201	1211	1106	1135	1078	981	790	826
22.6076	1400	1383	22.45	1354	1327	1267	1198	1134	1133	1227	1157	1129	1042	1073	1049	799	792
22.6339	1429	1472	22.4763	1353	1266	1287	1175	1209	1187	1169	1250	1121	1137	1128	990	763	782
22.6601	1445	1380	22.5026	1349	1336	1195	1127	1166	1165	1256	1218	1125	1029	1094	1083	770	792
22.6864	1451	1420	22.5288	1325	1238	1221	1239	1181	1214	1200	1184	1104	1053	1101	1028	789	846
22.7127	1448	1422	22.5551	1386	1261	1200	1153	1170	1221	1179	1175	1073	1078	1037	1008	765	765
22.7389	1438	1361	22.5814	1343	1298	1282	1180	1264	1192	1205	1113	1139	1063	1079	972	732	778
22.7652	1414	1345	22.6076	1391	1259	1178	1123	1119	1163	1214	1139	1189	1136	1072	961	770	819
22.7914	1399	1368	22.6339	1382	1301	1203	1104	1136	1180	1189	1207	1090	1059	993	1071	730	783
22.8177	1441	1390	22.6601	1368	1289	1163	1159	1174	1145	1114	1083	1122	1053	1067	985	754	713
22.844	1416	1320	22.6864	1321	1273	1204	1136	1135	1118	1158	1140	1086	1063	1096	1006	782	789
22.8702	1420	1358	22.7127	1355	1216	1132	1162	1104	1147	1159	1138	1040	1012	1026	961	734	804
22.8965	1404	1394	22.7389	1366	1268	1167	1177	1144	1142	1070	1118	1030	976	1030	951	742	744
22.9227	1418	1371	22.7652	1321	1235	1202	1105	1098	1163	1167	1148	1124	1035	962	992	720	804
22.949	1341	1317	22.7914	1277	1175	1124	1107	1147	1123	1160	1069	1093	1037	1023	989	760	779
22.9753	1325	1344	22.8177	1342	1248	1145	1130	1078	1137	1129	1122	1009	1028	1003	994	786	768
23.0015	1342	1349	22.844	1349	1182	1164	1064	1155	1163	1157	1121	1132	995	1021	998	716	733
23.0278	1379	1392	22.8702	1365	1244	1224	1104	1040	1089	1046	1016	1133	1007	1016	925	713	733
23.054	1380	1282	22.8965	1323	1162	1112	1139	1078	1094	1140	1073	1093	1062	948	942	708	821
23.0803	1398	1324	22.9227	1261	1176	1101	1065	1129	1106	1034	1083	1054	1020	1018	971	661	724
23.1066	1282	1355	22.949	1305	1179	1196	1041	1043	1058	1083	1064	1090	1020	981	924	707	761
23.1328	1395	1332	22.9753	1303	1217	1139	1083	990	1105	1090	1087	1040	989	1042	930	714	727
23.1591	1387	1344	23.0015	1243	1108	1170	1028	1070	1066	1091	1033	1035	994	990	912	717	818
23.1853	1279	1243	23.0278	1296	1172	1145	1017	1089	1026	1058	1041	986	966	993	953	721	771
23.2116	1337	1290	23.054	1335	1212	1064	1034	1105	1082	1046	1014	1004	978	998	909	675	809
23.2379	1378	1254	23.0803	1282	1154	1130	1068	1074	1063	1008	1094	1034	995	930	948	700	798
23.2641	1307	1282	23.1066	1309	1185	1080	1078	1022	1002	1092	1047	1055	1055	964	891	728	760
23.2904	1302	1273	23.1328	1260	1118	1125	986	1020	1055	1047	1100	1055	1005	898	864	707	731
23.3166	1339	1227	23.1591	1212	1149	1109	1049	1047	1088	1111	995	992	910	964	927	701	726
23.3429	1310	1255	23.1853	1224	1156	1105	1036	1003	998	1045	1050	979	954	943	923	669	743
23.3692	1226	1269	23.2116	1234	1133	1135	969	992	994	1043	1037	922	922	904	973	658	746
23.3954	1364	1219	23.2379	1308	1099	1101	1048	1015	1014	1025	1038	1050	947	893	933	681	717
23.4217	1286	1220	23.2641	1233	1116	1009	1014	1047	1042	1045	963	1005	961	947	849	695	780
23.448	1359	1247	23.2904	1216	1138	1098	1005	993	1055	1077	1003	945	912	885	893	678	765
23.4742	1263	1225	23.3166	1230	1136	1029	999	981	1034	1012	1011	967	917	935	863	690	713
23.5005	1204	1240	23.3429	1242	1039	1048	991	996	1027	1033	1014	978	912	907	928	640	727
23.5267	1263	1209	23.3692	1158	1072	1005	973	967	986	960	990	986	904	977	888	696	715
23.553	1221	1265	23.3954	1174	1096	1036	1013	959	1004	1003	992	940	905	947	845	634	699
23.5793	1247	1248	23.4217	1158	1040	1005	999	952	1005	995	959	968	906	916	820	684	745
23.6055	1267	1150	23.448	1195	1032	970	957	1003	961	1035	1008	932	956	919	868	689	693
23.6318	1217	1172	23.4742	1149	1070	1001	970	967	995	996	983	974	890	914	840	641	700
23.658	1159	1172	23.5005	1177	1058	978	994	997	935	956	981	912	888	916	815	613	720
23.6843	1255	1139	23.5267	1206	1068	995	1026	953	1006	992	982	949	916	838	834	660	704
23.7106	1206	1179	23.553	1152	1026	953	955	910	992	951	959	927	929	910	817	626	726
23.7368	1211	1106	23.5793	1128	1041	1042	999	994	983	984	935	881	915	871	861	673	702
23.7631	1218	1162	23.6055	1153	1029	971	918	997	947	893	943	933	857	926	829	662	709
23.7893	1186	1154	23.6318	1086	1064	969	952	917	937	971	912	912	885	920	809	672	710
23.8156	1233	1072	23.658	1154	1027	952	951	935	981	994	921	942	860	858	792	632	641
23.8419	1207	1124	23.6843	1126	1026	997	908	980	954	931	981	877	891	839	817	683	647
23.8681	1104	1068	23.7106	1095	1021	917	984	897	923	945	920	990	872	873	799	641	663
23.8944	1178	1125	23.7368	1039	953	1020	899	866	915	947	905	905	836	835	829	618	679
23.9206	1232	1154	23.7631	1054	938	986	916	878	936	923	931	848	906	836	831	606	706
23.9469	1157	1098	23.7893	1092	1026	1006	874	881	992	938	908	933	875	861	769	643	675
23.9732	1141	1108	23.8156	1079	948	948	907	919	932	912	938	901	879	807	810	618	656
23.9994	1132	1072	23.8419	1042	1038	995	890	860	955	960	900	938	785	888	765	630	670
24.0257	1123	1149	23.8681	1008	1008	964	916	922	924	892	888	878	835	800	808	622	647
24.0519	1058	995	23.8944	1078	1000	923	869	907	885	891	886	833	887	824	807	652	670
24.0782	1071	1098	23.9206	1037	921	922	818	838	913	906	882	855	860	867	785	621	677
24.1045	1104	1044	23.9469	983	946	897	870	858	855	884	871	863	848	807	762	629	645
24.1307	1072	1064	23.9732	1043	933	912	839	815	882	868	889	926	821	796	770	640	638
24.157	1080	1066	23.9994	1020	966	891	849	863	885	835	872	830	855	826	842	607	673
24.1832	1154	1027	24.0257	1033	952	844	888	823	848	912	875	871	814	819	739	593	687
24.2095	1074	1081	24.0519	1006	935	836	875	845	903	922	906	833	802	806	761	631	669
24.2358	1053	1042	24.0782	1027	917	893	897	847	849	909	840	813	796	794	789	600	654
24.262	1048	1066	24.1045	1018	901	872	876	845	883	935	809	848	826	799	768	596	653
24.2883	1025	1073	24.1307	1031	885	854	830	848	888	889	867	787	819	814	756	562	641
24.3145	1063	1036	24.157	1036	883	870	799	842	842	858	864	840	822	743	788	595	662
24.3408	1067	1018	24.1832	1024	942	901	817	770	839	911	776	759	774	806	755	584	683
24.3671	1018	1001	24.2095	1036	938	872	817	770	850	876	796	823	776	772	746	575	628
24.3933	1097	979	24.2358	972	917	878	822	817	866	887	831	794	774	748	735	605	648
24.4196	1019	973	24.262	923	873	874	813	837	801	818	878	789	781	810	744	595	651
24.4459	1040	965	24.2883	1022	896	877	810	826	835	885	836	836	820	811	764	583	627
24.4721	1003	981	24.3145	877	863	850	818	769	860	836	827	724	772	783	710	559	648
24.4984	1030	996	24.3408	918	870	800	766	771	852	795	807	838	741	760	744	621	652
24.5246	995	994	24.3671	961	889	830	796	810	826	847	756	807	795	810	740	588	608
24.5509	1078	1019	24.3933	1000	908	841	807	777	817	864	777	817	752	754	746	575	636
24.5772	1057	969	24.4196	893	884	841	777	783	842	901	711	819	760	746	684	565	590
24.6034	984	922	24.4459	956	899	857	839	801	823	777	806	775	752	729	737	581	618
24.6297	981	1020	24.4721	980	887	802	758	807	821	827	847	762	779	770	691	574	601
24.6559	942	930	24.4984	1004	800	797	807	804	815	842	776	811	766	741	747	544	626
24.6822	989	936	24.5246	919	784	797	807	812	795	807	795	775	744	726	739	564	626
24.7085	965	935	24.5509	951	848	832	794	778	737	797	846	751	710	712	674	547	623
24.7347	942	984	24.5772	991	837	859	741	801	756	812	808	794	743	721	727	556	664
24.761	948	920	24.6034	955	826	772	751	764	799	834	774	772	754	737	682	548	671
24.7872	982	980	24.6297	922	795	761	725	824	825	786	778	749	782	732	726	563	657
24.8135	991	950	24.6559	889	840	783	751	754	741	799	759	792	734	667	685	560	564
24.8398	981	892	24.6822	887	833	750	771	809	809	795	827	738	775	735	682	618	667
24.866	944	960	24.7085	855	788	758	712	788	777	807	779	782	736	698	675	529	594
24.8923	926	865	24.7347	913	815	779	769	704	781	795	713	728	748	749	706	537	608
24.9185	953	860	24.761	895	803	757	774	774	798	809	723	773	747	669	693	568	611
24.9448	925	885	24.7872	844	829	764	682	724	745	764	786	737	735	688	692	497	558
24.9711	931	918	24.8135	927	772	763	768	688	778	769	719	715	737	737	707	558	599
24.9973	943	882	24.8398	858	820	783	729	755	746	781	692	696	737	708	727	492	646
25.0236	919	846	24.866	853	782	775	713	731	766	793	749	737	701	691	699	539	653
25.0498	967	833	24.8923	846	747	768	743	730	808	748	806	764	648	671	660	555	607
25.0761	942	875	24.9185	848	789	751	739	788	748	748	700	750	703	725	719	531	602
25.1024	970	862	24.9448	812	774	773	691	737	724	763	702	679	689	690	668	513	589
25.1286	914	894	24.9711	842	780	764	695	733	706	752	707	697	699	701	649	534	583
25.1549	905	935	24.9973	839	774	724	731	724	707	757	747	738	699	668	678	507	632
25.1811	923	948	25.0236	848	774	824	719	738	745	762	735	719	700	722	660	544	591
25.2074	944	868	25.0498	868	767	715	736	705	764	680	738	721	666	705	676	591	636
25.2337	903	829	25.0761	837	751	713	759	733	723	744	758	747	732	725	703	604	659
25.2599	903	877	25.1024	786	724	720	707	705	800	798	760	748	757	758	763	655	674
25.2862	909	846	25.1286	882	816	760	739	758	761	803	789	763	765	772	730	679	706
25.3125	907	856	25.1549	911	809	816	801	762	791	845	743	739	753	750	676	610	650
25.3387	802	765	25.1811	861	779	754	782	782	784	762	756	711	727	778	641	575	682
25.365	823	831	25.2074	836	761	761	697	722	706	756	759	704	696	698	666	596	642
25.3912	869	831	25.2337	844	780	694	690	741	718	708	714	656	686	713	664	542	550
25.4175	831	763	25.2599	766	717	723	728	693	776	733	696	691	652	693	676	549	571
25.4438	823	804	25.2862	781	762	685	631	707	695	684	736	692	695	714	649	508	577
25.47	868	807	25.3125	821	731	681	661	697	728	753	697	653	682	675	643	545	563
25.4963	810	744	25.3387	736	744	698	682	670	687	712	701	686	659	663	624	535	609
25.5225	841	802	25.365	733	765	721	685	647	703	698	692	690	698	648	653	481	565
25.5488	782	858	25.3912	792	724	731	693	729	668	688	727	651	672	690	605	506	590
25.5751	775	768	25.4175	811	711	646	696	675	714	679	681	721	672	676	657	509	556
25.6013	841	804	25.4438	821	696	664	667	686	660	675	671	642	645	665	621	508	533
25.6276	846	763	25.47	777	716	734	653	692	674	748	701	663	688	668	598	505	542
25.6538	819	755	25.4963	828	692	694	617	693	717	664	693	669	669	616	634	478	601
25.6801	825	789	25.5225	781	752	670	682	662	694	661	702	635	622	681	615	511	548
25.7064	817	766	25.5488	741	681	691	633	684	665	698	693	633	630	640	611	527	588
25.7326	787	798	25.5751	770	723	663	660	675	701	660	694	610	645	624	589	474	582
25.7589	808	743	25.6013	781	667	679	678	661	666	652	684	681	663	602	545	507	557
25.7851	835	817	25.6276	742	687	649	678	647	665	688	631	658	595	629	639	497	572
25.8114	816	736	25.6538	708	700	676	605	671	728	705	653	649	674	635	612	495	542
25.8377	809	797	25.6801	775	673	665	665	666	666	694	692	651	649	595	623	464	546
25.8639	777	767	25.7064	738	647	666	619	626	650	696	646	628	645	618	595	465	566
25.8902	829	760	25.7326	767	714	652	641	682	674	653	662	625	677	622	582	493	508
25.9164	790	718	25.7589	717	676	652	620	677	664	677	631	613	673	610	608	470	537
25.9427	800	744	25.7851	716	641	653	649	611	661	678	689	617	649	622	645	501	532
25.969	842	734	25.8114	735	670	561	613	602	650	671	630	626	618	626	543	445	535
25.9952	790	728	25.8377	701	665	630	576	698	648	665	650	605	632	609	541	512	536
26.0215	800	715	25.8639	747	641	647	614	572	639	627	624	623	602	604	603	456	536
26.0477	704	714	25.8902	740	652	611	597	654	647	659	649	591	593	588	585	497	455
26.074	753	726	25.9164	665	650	673	631	704	653	667	605	621	618	570	568	428	493
26.1003	778	761	25.9427	741	656	666	597	588	645	633	663	622	606	585	548	463	506
26.1265	788	707	25.969	735	630	661	617	586	626	651	656	650	616	610	532	423	557
26.1528	738	734	25.9952	760	640	640	617	624	607	670	662	635	563	584	573	456	526
26.1791	796	724	26.0215	702	652	619	590	648	655	652	565	609	585	588	592	458	494
26.2053	696	736	26.0477	686	649	618	635	658	648	618	654	625	592	565	591	452	508
26.2316	749	719	26.074	696	676	659	575	574	614	651	639	616	620	616	544	435	544
26.2578	764	735	26.1003	687	654	651	599	629	683	669	656	597	565	601	569	447	494
26.2841	725	737	26.1265	640	685	619	633	576	644	654	651	597	606	519	560	425	465
26.3104	708	696	26.1528	656	647	666	584	646	619	639	597	598	577	593	555	487	515
26.3366	707	656	26.1791	647	607	636	583	624	682	638	579	612	595	626	591	412	528
26.3629	712	685	26.2053	688	605	611	613	552	641	620	592	558	599	573	569	446	478
26.3891	737	737	26.2316	633	626	605	569	582	626	588	570	643	596	576	554	413	534
26.4154	686	633	26.2578	666	652	638	599	545	611	613	587	578	595	581	553	447	502
26.4417	711	701	26.2841	651	634	576	565	609	591	628	564	600	608	606	571	407	506
26.4679	705	679	26.3104	625	649	593	570	607	603	656	614	571	600	527	537	446	528
26.4942	693	726	26.3366	647	617	579	552	605	612	634	573	562	597	571	593	420	521
26.5204	682	675	26.3629	650	642	595	543	567	588	595	590	589	546	543	516	429	517
26.5467	730	675	26.3891	685	621	623	579	583	589	662	589	625	551	585	536	434	562
26.573	709	707	26.4154	639	636	602	599	579	623	626	564	601	621	597	552	394	518
26.5992	650	657	26.4417	710	610	594	503	585	580	588	611	559	551	574	508	442	494
26.6255	705	684	26.4679	682	618	582	556	585	593	672	609	594	578	562	518	418	493
26.6517	657	677	26.4942	617	617	604	544	597	582	614	607	558	556	559	553	426	481
26.678	669	652	26.5204	656	610	564	575	580	550	618	593	602	573	557	579	413	465
26.7043	658	629	26.5467	622	643	513	532	580	603	581	590	561	557	542	529	447	507
26.7305	685	618	26.573	619	610	568	572	566	563	589	608	505	639	550	529	399	468
26.7568	654	629	26.5992	683	619	593	550	557	581	590	541	567	526	540	569	470	504
26.783	631	626	26.6255	620	601	571	548	557	586	615	556	601	581	569	555	441	484
26.8093	652	635	26.6517	590	587	569	553	578	592	593	559	543	587	573	486	421	459
26.8356	643	647	26.678	626	618	547	550	582	600	589	626	581	541	579	541	436	452
26.8618	634	604	26.7043	647	590	595	566	581	551	551	636	583	556	569	512	429	484
26.8881	622	613	26.7305	649	606	572	503	549	564	579	584	516	583	579	525	447	511
26.9143	625	665	26.7568	618	595	562	524	531	562	557	563	567	532	558	477	437	442
26.9406	650	614	26.783	603	575	581	539	569	573	582	574	581	537	509	497	432	480
26.9669	640	607	26.8093	625	559	566	540	548	555	544	549	523	534	584	545	419	439
26.9931	659	619	26.8356	613	563	541	507	553	560	575	570	536	546	544	532	430	455
27.0194	622	620	26.8618	618	582	537	556	545	554	580	580	565	577	553	500	422	465
27.0456	608	596	26.8881	641	572	534	572	503	494	600	553	553	483	532	567	399	507
27.0719	632	643	26.9143	592	553	547	539	511	509	556	557	562	567	525	513	423	482
27.0982	626	596	26.9406	623	521	547	520	504	570	544	535	549	524	544	555	406	453
27.1244	609	634	26.9669	578	565	590	539	594	538	599	550	558	484	539	482	432	500
27.1507	604	574	26.9931	603	526	551	503	533	518	541	547	576	524	530	540	447	452
27.177	658	639	27.0194	622	532	525	538	547	513	528	517	522	535	467	516	432	464
27.2032	622	607	27.0456	565	540	529	510	518	550	571	565	552	509	532	494	427	467
27.2295	635	624	27.0719	579	568	521	522	487	581	495	516	508	520	459	499	440	452
27.2557	671	601	27.0982	570	581	505	515	523	566	566	537	556	552	510	472	441	400
27.282	652	611	27.1244	564	565	536	525	509	563	579	526	546	528	485	492	428	431
27.3083	566	566	27.1507	563	565	549	494	516	513	587	529	513	543	561	473	396	452
27.3345	578	609	27.177	592	540	489	501	522	511	572	527	548	555	523	483	423	418
27.3608	635	564	27.2032	577	538	506	499	503	454	567	515	550	527	486	528	399	450
27.387	571	599	27.2295	583	566	514	485	511	547	512	510	534	489	539	500	398	497
27.4133	664	536	27.2557	567	500	497	467	502	532	510	608	491	507	541	485	398	426
27.4396	622	670	27.282	568	537	494	515	497	512	535	590	539	516	478	511	396	469
27.4658	581	597	27.3083	587	564	500	440	494	543	500	507	500	529	474	460	418	427
27.4921	600	590	27.3345	546	528	479	504	520	530	532	517	490	464	465	434	381	467
27.5183	600	574	27.3608	572	550	539	470	500	522	526	531	527	512	500	486	419	463
27.5446	599	562	27.387	588	543	507	463	525	516	482	518	508	513	507	440	395	452
27.5709	562	543	27.4133	571	553	468	441	532	511	498	523	465	505	499	496	442	453
27.5971	586	547	27.4396	580	494	542	513	530	527	513	477	529	458	473	516	407	504
27.6234	560	576	27.4658	627	551	444	483	473	496	505	491	483	534	481	449	387	427
27.6496	585	526	27.4921	560	480	478	481	531	515	505	474	483	478	488	451	419	418
27.6759	532	507	27.5183	554	511	449	441	501	467	532	485	523	518	495	468	373	442
27.7022	598	552	27.5446	520	498	458	468	474	484	510	520	505	484	555	449	387	399
27.7284	520	578	27.5709	508	466	507	496	485	505	543	541	509	501	473	425	351	455
27.7547	568	600	27.5971	562	521	485	473	479	507	477	522	528	493	504	522	417	444
27.7809	571	545	27.6234	552	492	460	473	469	478	471	503	509	529	490	463	383	396
27.8072	575	568	27.6496	549	475	457	509	467	485	491	532	453	456	467	484	392	421
27.8335	552	550	27.6759	524	518	412	453	519	519	524	523	492	443	458	479	396	397
27.8597	588	552	27.7022	548	506	452	425	483	516	511	511	522	435	449	453	370	432
27.886	523	524	27.7284	538	520	430	455	504	532	484	446	476	492	460	473	368	445
27.9122	521	544	27.7547	551	495	475	463	474	549	454	524	435	504	488	461	395	426
27.9385	575	514	27.7809	509	476	488	433	439	488	471	516	503	468	479	443	344	439
27.9648	522	519	27.8072	519	461	502	462	448	490	489	494	481	480	452	443	366	470
27.991	502	547	27.8335	558	490	434	457	451	507	459	516	465	461	475	453	383	439
28.0173	563	564	27.8597	516	542	451	462	431	473	480	449	508	482	460	434	382	392
28.0436	592	510	27.886	527	479	441	471	458	511	470	493	427	469	481	493	385	441
28.0698	554	516	27.9122	550	490	448	451	478	480	477	508	490	524	442	448	388	423
28.0961	515	550	27.9385	530	494	442	476	498	468	490	508	472	498	504	434	429	420
28.1223	497	547	27.9648	551	474	449	446	465	493	493	458	508	458	474	456	377	449
28.1486	557	527	27.991	516	482	493	419	463	487	479	460	464	491	503	463	390	393
28.1749	595	533	28.0173	487	523	463	461	439	470	487	502	437	456	454	466	355	418
28.2011	573	533	28.0436	511	496	453	417	494	445	511	452	470	456	421	510	355	417
28.2274	523	452	28.0698	514	509	450	422	465	443	509	528	460	430	485	467	390	443
28.2536	537	500	28.0961	497	450	458	441	449	460	499	445	503	468	434	428	389	425
28.2799	564	496	28.1223	479	464	429	428	445	434	479	465	491	472	452	448	386	419
28.3062	477	482	28.1486	508	518	409	472	465	427	435	453	452	460	425	450	364	393
28.3324	492	515	28.1749	481	465	429	380	434	462	477	436	486	466	457	421	372	397
28.3587	518	508	28.2011	552	493	469	404	441	412	446	456	459	434	465	493	342	384
28.3849	498	510	28.2274	480	458	451	418	470	444	430	447	447	465	453	437	361	422
28.4112	485	507	28.2536	490	510	449	442	437	446	433	455	464	472	434	495	365	411
28.4375	488	508	28.2799	492	466	419	447	445	423	410	499	439	450	432	443	372	388
28.4637	505	480	28.3062	481	471	444	424	449	443	456	493	456	427	448	458	355	398
28.49	517	509	28.3324	476	502	435	412	443	445	483	462	449	480	430	422	337	415
28.5162	487	469	28.3587	502	475	473	433	444	406	398	419	462	418	450	418	386	407
28.5425	480	496	28.3849	474	476	438	399	488	429	440	417	470	434	429	439	378	432
28.5688	498	449	28.4112	446	454	422	418	448	462	461	455	462	419	396	419	339	400
28.595	532	469	28.4375	472	467	443	441	431	461	427	461	424	406	423	410	328	384
28.6213	473	507	28.4637	461	429	416	405	436	434	440	436	462	434	451	457	363	371
28.6475	504	494	28.49	511	468	438	415	438	432	473	428	453	396	439	431	349	430
28.6738	485	508	28.5162	478	439	434	443	436	424	474	471	427	457	419	428	359	398
28.7001	536	465	28.5425	503	443	423	438	389	449	490	450	459	432	451	424	345	417
28.7263	526	496	28.5688	462	435	428	432	439	441	440	451	420	444	399	410	374	400
28.7526	489	453	28.595	430	456	467	417	425	450	461	458	427	464	427	420	365	422
28.7788	517	471	28.6213	468	442	437	398	383	422	465	442	444	415	476	383	334	357
28.8051	522	483	28.6475	495	410	400	416	430	447	411	497	419	421	459	424	319	365
28.8314	507	472	28.6738	444	441	418	386	422	484	420	438	418	419	468	450	390	412
28.8576	484	481	28.7001	465	410	443	403	448	446	439	418	473	404	414	422	351	399
28.8839	483	454	28.7263	441	424	428	427	436	464	441	444	427	426	407	436	346	362
28.9101	493	435	28.7526	463	473	392	399	424	450	455	449	469	456	418	409	341	398
28.9364	453	486	28.7788	455	473	389	421	432	450	437	442	389	450	415	434	350	378
28.9627	470	477	28.8051	438	425	428	391	426	430	435	472	430	456	390	403	350	406
28.9889	459	467	28.8314	458	429	381	397	423	425	432	417	414	434	391	401	352	387
29.0152	460	454	28.8576	412	465	407	408	440	408	439	434	426	442	461	397	356	384
29.0415	465	434	28.8839	472	405	423	398	386	430	415	444	431	427	417	392	360	383
29.0677	468	454	28.9101	412	421	392	426	416	438	433	466	460	421	392	380	328	385
29.094	461	457	28.9364	447	407	414	369	408	440	452	427	380	412	440	423	343	395
29.1202	461	437	28.9627	438	436	410	372	415	424	453	414	457	430	408	385	324	361
29.1465	473	456	28.9889	443	418	433	435	401	474	437	451	437	461	427	450	339	348
29.1728	454	414	29.0152	446	421	399	435	419	419	401	388	428	439	414	401	339	389
29.199	485	429	29.0415	407	428	431	401	388	412	420	420	373	404	402	401	341	395
29.2253	417	450	29.0677	434	391	397	389	404	447	390	407	449	431	357	391	325	368
29.2515	485	445	29.094	409	418	414	406	406	469	394	434	419	384	405	401	337	364
29.2778	514	473	29.1202	464	396	385	429	403	437	453	456	416	355	409	418	361	366
29.3041	489	426	29.1465	456	411	344	396	372	431	447	421	405	425	391	386	321	374
29.3303	514	489	29.1728	383	441	342	364	362	393	413	432	404	401	391	396	334	367
29.3566	411	445	29.199	423	436	390	405	412	429	451	416	424	394	456	445	377	366
29.3828	468	422	29.2253	461	441	392	389	384	413	404	389	395	420	401	397	347	355
29.4091	453	441	29.2515	452	414	384	402	427	437	431	398	401	430	416	398	321	321
29.4354	461	487	29.2778	435	414	412	399	426	417	422	418	428	390	401	424	355	389
29.4616	458	460	29.3041	431	427	445	398	418	410	428	379	466	387	402	407	337	361
29.4879	480	403	29.3303	439	421	360	407	358	383	412	374	388	446	387	444	359	350
29.5141	498	447	29.3566	442	425	384	375	421	405	427	424	417	388	399	405	340	349
29.5404	471	456	29.3828	477	416	424	367	399	400	445	385	425	380	392	420	340	359
29.5667	487	474	29.4091	417	406	414	377	430	407	417	388	416	394	435	420	367	372
29.5929	554	488	29.4354	434	394	385	409	378	413	442	429	416	433	421	424	349	371
29.6192	545	562	29.4616	438	431	434	352	410	395	451	447	410	432	408	429	378	399
29.6454	567	532	29.4879	442	404	382	381	401	425	441	438	449	424	473	421	428	466
29.6717	596	570	29.5141	443	427	437	418	458	460	485	465	417	419	458	475	440	523
29.698	523	532	29.5404	436	438	439	401	416	473	460	496	485	482	480	508	557	585
29.7242	496	494	29.5667	462	442	465	474	490	525	515	547	529	484	494	550	555	622
29.7505	532	502	29.5929	517	495	481	511	495	575	487	555	546	539	552	560	560	635
29.7767	460	441	29.6192	562	518	481	525	518	524	568	531	562	528	509	551	571	615
29.803	466	447	29.6454	556	532	535	506	516	523	512	526	512	503	496	531	519	544
29.8293	436	403	29.6717	527	561	473	502	500	463	480	506	516	499	496	505	501	454
29.8555	471	407	29.698	541	491	482	446	456	487	482	485	461	419	479	442	430	457
29.8818	375	443	29.7242	496	510	450	422	455	445	468	421	446	430	428	413	359	401
29.9081	425	376	29.7505	486	424	421	411	447	429	425	454	412	410	432	411	353	359
29.9343	450	419	29.7767	429	418	428	392	391	388	435	400	456	416	379	380	322	387
29.9606	430	430	29.803	427	391	371	391	422	412	384	401	413	393	400	364	319	356
29.9868	411	428	29.8293	421	385	379	394	375	375	381	390	390	398	437	400	354	372
			29.8555	412	406	395	369	366	392	413	408	387	424	395	393	324	351
			29.8818	405	389	363	336	366	402	410	426	365	403	377	407	325	325
			29.9081	385	382	374	386	335	374	427	390	375	386	378	357	321	335
			29.9343	399	350	371	368	355	382	415	420	394	376	398	359	334	379
			29.9606	415	379	374	352	329	421	421	410	406	397	379	370	318	360
			29.9868	410	379	371	396	373	415	386	365	374	417	372	371	361	334

## Sheet: fig.4a
fig. 4a
X	Normalized1	Normalized2	Normalized3
	TpDPP-Py-COF	TpDPP	Py
900	0	0	0
899	0.000425551	0	0
898	0.000828705	2.53878e-06	0
897	0.00129905	5.07756e-06	1.83859e-06
896	0.00181419	1.26939e-05	3.67719e-06
895	0.00223974	1.52327e-05	3.67719e-06
894	0.00266529	1.52327e-05	3.67719e-06
893	0.00311324	1.52327e-05	3.67719e-06
892	0.00365078	2.03102e-05	3.67719e-06
891	0.00416592	2.79266e-05	5.51578e-06
890	0.00463627	3.30041e-05	5.51578e-06
889	0.00515141	3.80817e-05	5.51578e-06
888	0.00568894	5.33144e-05	9.19297e-06
887	0.00624888	6.34695e-05	1.10316e-05
886	0.0069208	8.1241e-05	1.47087e-05
885	0.00757033	9.64736e-05	1.83859e-05
884	0.00815266	0.00010409	1.83859e-05
883	0.00880219	0.000116784	2.02245e-05
882	0.0095189	0.000129478	2.20631e-05
881	0.0101012	0.00014471	2.39017e-05
880	0.0107508	0.000157404	2.57403e-05
879	0.0114227	0.000172637	2.94175e-05
878	0.0121394	0.000185331	2.94175e-05
877	0.0127665	0.000198025	3.12561e-05
876	0.0134385	0.00020818	3.12561e-05
875	0.014088	0.000215796	3.30947e-05
874	0.0148495	0.000231029	3.67719e-05
873	0.015611	0.000243723	3.86105e-05
872	0.0163725	0.000253878	3.86105e-05
871	0.0172012	0.000266572	4.04491e-05
870	0.0180971	0.000286882	4.41262e-05
869	0.0195977	0.000304654	5.51578e-05
868	0.0212999	0.000324964	7.17051e-05
867	0.0225766	0.000347813	7.72209e-05
866	0.0235397	0.000380817	7.53823e-05
865	0.0247715	0.000393511	7.53823e-05
864	0.0260034	0.000401127	7.35437e-05
863	0.0274144	0.000434131	7.35437e-05
862	0.0283775	0.00043667	7.35437e-05
861	0.0297662	0.000479829	7.72209e-05
860	0.031222	0.000515372	8.08981e-05
859	0.0327002	0.000566148	8.82525e-05
858	0.034492	0.000596613	9.56069e-05
857	0.0357463	0.000611846	9.56069e-05
856	0.0372021	0.000634695	9.37683e-05
855	0.038546	0.000649928	9.00911e-05
854	0.0398674	0.000685471	9.37683e-05
853	0.0413456	0.000723552	9.92841e-05
852	0.0425775	0.000741324	0.000101123
851	0.0442349	0.000751479	0.000101123
850	0.0455564	0.000761634	9.37683e-05
849	0.0465642	0.000779405	8.27367e-05
848	0.0478409	0.000787022	7.90595e-05
847	0.0497223	0.000787022	9.00911e-05
846	0.0514245	0.00083272	9.37683e-05
845	0.0528579	0.000868263	9.92841e-05
844	0.0542689	0.000886034	0.000101123
843	0.0564191	0.00093681	0.000106638
842	0.0581437	0.000944426	0.000113993
841	0.0597339	0.000952042	0.000113993
840	0.0616601	0.000964736	0.000113993
839	0.0634743	0.000982508	0.000115831
838	0.065826	0.00102059	0.000125024
837	0.0680658	0.00105867	0.000134217
836	0.0703503	0.00109675	0.000139733
835	0.0728812	0.00111452	0.00014341
834	0.0752553	0.00114499	0.000147087
833	0.0778086	0.00119323	0.000150765
832	0.0799588	0.00123385	0.000154442
831	0.0818626	0.00127447	0.000159958
830	0.0842143	0.00131509	0.000163635
829	0.0869468	0.00136332	0.000172828
828	0.0896121	0.00140395	0.000170989
827	0.0923222	0.00142426	0.000176505
826	0.0954802	0.0014598	0.000182021
825	0.0985039	0.00149026	0.000189375
824	0.101348	0.00151819	0.000189375
823	0.104529	0.00155627	0.000189375
822	0.107933	0.00160197	0.00019673
821	0.111091	0.00164259	0.000204084
820	0.114048	0.00168575	0.000205922
819	0.117273	0.00173399	0.000205922
818	0.121058	0.00179999	0.000211438
817	0.12491	0.00186346	0.000218793
816	0.128516	0.00191932	0.000224308
815	0.132458	0.00197771	0.000226147
814	0.136557	0.00203102	0.000229824
813	0.14079	0.00210211	0.000237179
812	0.145314	0.00218081	0.000246372
811	0.149816	0.00224936	0.000251887
810	0.154229	0.00232552	0.000251887
809	0.158708	0.0024093	0.000257403
808	0.163367	0.00249816	0.000266596
807	0.167891	0.00259209	0.000270273
806	0.172796	0.00268857	0.000277628
805	0.178037	0.00279266	0.000284982
804	0.183278	0.00289675	0.000292336
803	0.188586	0.00300592	0.000299691
802	0.19423	0.00311508	0.000307045
801	0.200166	0.00324202	0.000316238
800	0.206146	0.00336388	0.00032727
799	0.211633	0.00346036	0.000334624
798	0.217546	0.00357968	0.00034014
797	0.223638	0.00370916	0.000343817
796	0.229753	0.00384117	0.000349333
795	0.236181	0.00399604	0.000354849
794	0.243012	0.00414837	0.000362203
793	0.250045	0.00429815	0.000371396
792	0.256854	0.00446317	0.000382427
791	0.263707	0.00462566	0.00039162
790	0.270852	0.00479576	0.000397136
789	0.278131	0.00498109	0.000402652
788	0.285701	0.00516388	0.000411845
787	0.293361	0.0053619	0.000421038
786	0.30138	0.00558532	0.000432069
785	0.309465	0.0058265	0.000439424
784	0.317327	0.00606768	0.000446778
783	0.324875	0.00631648	0.000452294
782	0.33296	0.00658306	0.000459648
781	0.341292	0.00686232	0.000467003
780	0.349601	0.0071492	0.000476196
779	0.358023	0.0074564	0.000485389
778	0.366825	0.00778898	0.000500097
777	0.375627	0.00814441	0.000514806
776	0.384497	0.00850999	0.000533192
775	0.393455	0.00889588	0.000544224
774	0.40228	0.00931732	0.000549739
773	0.411373	0.00976161	0.000557094
772	0.420892	0.0102287	0.000568125
771	0.430434	0.0107365	0.000580996
770	0.439997	0.0112823	0.000595704
769	0.449583	0.0118637	0.000606736
768	0.459259	0.0124756	0.000619606
767	0.468823	0.0131052	0.000634315
766	0.478386	0.0137602	0.000645346
765	0.488488	0.0144812	0.000660055
764	0.49888	0.0152657	0.000674764
763	0.509026	0.0160933	0.000689473
762	0.51915	0.0169768	0.000704181
761	0.529475	0.0179263	0.000720729
760	0.539576	0.0189368	0.000733599
759	0.549543	0.0199904	0.000746469
758	0.559824	0.0211074	0.000755662
757	0.570194	0.0223108	0.000766694
756	0.580272	0.0235903	0.000777725
755	0.590374	0.0249587	0.000790595
754	0.600587	0.0264084	0.000807143
753	0.610733	0.027957	0.000821851
752	0.620834	0.0296073	0.000840237
751	0.630823	0.0313285	0.000856785
750	0.640589	0.0331539	0.000871493
749	0.650376	0.0351037	0.000886202
748	0.660007	0.0371627	0.000899072
747	0.669571	0.0393562	0.000911942
746	0.678933	0.0416538	0.000924813
745	0.688385	0.0440707	0.000937683
744	0.697859	0.0466526	0.00095423
743	0.707154	0.0493945	0.000970777
742	0.716426	0.0522735	0.000991002
741	0.725766	0.0552667	0.00100939
740	0.735151	0.0584326	0.00102961
739	0.744132	0.0617914	0.00105168
738	0.752844	0.0653127	0.00107558
737	0.761535	0.0689761	0.00109948
736	0.769956	0.0727589	0.00111786
735	0.778064	0.076694	0.00113809
734	0.785993	0.0808373	0.00115831
733	0.793653	0.0851558	0.0011767
732	0.80129	0.0896469	0.00119692
731	0.808883	0.0943436	0.00122083
730	0.816296	0.0992333	0.00124289
729	0.823508	0.104321	0.00126495
728	0.83034	0.109333	0.00128518
727	0.837283	0.114588	0.00131276
726	0.843532	0.12015	0.00133666
725	0.849467	0.125883	0.00135688
724	0.855559	0.131801	0.00137895
723	0.861584	0.137884	0.00139917
722	0.867183	0.144137	0.00142307
721	0.872603	0.150547	0.00144697
720	0.87818	0.157097	0.00147087
719	0.883287	0.163774	0.00149294
718	0.888035	0.170606	0.00151684
717	0.892784	0.177585	0.00154626
716	0.897532	0.184719	0.00157384
715	0.901989	0.191957	0.00160325
714	0.9062	0.199256	0.00163267
713	0.910298	0.206682	0.00166025
712	0.91433	0.214164	0.00168967
711	0.917846	0.221689	0.00171908
710	0.921071	0.229325	0.00175034
709	0.924565	0.237264	0.00178527
708	0.927656	0.24518	0.00181653
707	0.930792	0.253015	0.00184779
706	0.933883	0.260926	0.00188088
705	0.936682	0.268877	0.00191398
704	0.939236	0.276869	0.00194523
703	0.941744	0.284882	0.00197649
702	0.943917	0.292891	0.00200958
701	0.945731	0.300899	0.00204635
700	0.947635	0.308906	0.00207945
699	0.94983	0.316962	0.00211254
698	0.952114	0.325093	0.00215483
697	0.95404	0.3332	0.0021916
696	0.955608	0.34127	0.00222838
695	0.957288	0.349374	0.00226699
694	0.958968	0.357427	0.00230192
693	0.960581	0.365495	0.00233501
692	0.962148	0.373569	0.00237362
691	0.963918	0.381612	0.00241223
690	0.965351	0.389614	0.00244901
689	0.966605	0.397664	0.00248762
688	0.967972	0.405745	0.00253174
687	0.969092	0.413676	0.00257219
686	0.970144	0.42159	0.00261816
685	0.971197	0.429498	0.00266596
684	0.972115	0.437373	0.00271193
683	0.973034	0.445246	0.00276157
682	0.97384	0.453053	0.00280386
681	0.974601	0.460806	0.00284982
680	0.975251	0.468466	0.00289762
679	0.975632	0.476031	0.00294359
678	0.975811	0.48349	0.00298771
677	0.976393	0.490947	0.00303736
676	0.976863	0.498327	0.00308884
675	0.977155	0.505628	0.00314583
674	0.977356	0.512894	0.00320651
673	0.977804	0.520112	0.0032635
672	0.977849	0.527185	0.00332234
671	0.977894	0.53419	0.00337933
670	0.978028	0.541034	0.00343449
669	0.978118	0.547795	0.00349149
668	0.978252	0.554551	0.003554
667	0.978073	0.561149	0.003611
666	0.977916	0.567712	0.00366983
665	0.977939	0.574231	0.00373051
664	0.978051	0.580675	0.00379302
663	0.97814	0.586994	0.00385737
662	0.978275	0.593338	0.00392724
661	0.97823	0.599672	0.00400078
660	0.978051	0.605908	0.00406881
659	0.978275	0.612166	0.00414603
658	0.97823	0.618292	0.00421957
657	0.978006	0.624454	0.00428944
656	0.977782	0.630686	0.00436298
655	0.977558	0.636845	0.00443836
654	0.977379	0.643004	0.00451742
653	0.977244	0.649229	0.00459648
652	0.977379	0.655579	0.00467922
651	0.977334	0.661931	0.00476747
650	0.977222	0.668331	0.00485389
649	0.977155	0.674805	0.0049403
648	0.977132	0.681297	0.00503223
647	0.977155	0.687842	0.00512048
646	0.977065	0.694539	0.00521609
645	0.976953	0.701295	0.00531354
644	0.976863	0.708213	0.00540914
643	0.976707	0.715271	0.00550659
642	0.976528	0.722296	0.00560219
641	0.976684	0.729483	0.00570516
640	0.976841	0.736822	0.00581179
639	0.976707	0.744243	0.00591476
638	0.976819	0.751778	0.00602323
637	0.976796	0.759347	0.00612987
636	0.976774	0.767049	0.00623835
635	0.976863	0.774871	0.0063505
634	0.977065	0.782782	0.00647185
633	0.977155	0.790622	0.0065932
632	0.977356	0.798644	0.00671822
631	0.977827	0.806766	0.00684692
630	0.978073	0.814793	0.00697746
629	0.978431	0.822948	0.00710616
628	0.978924	0.831095	0.00724222
627	0.979103	0.839069	0.00737276
626	0.979372	0.847105	0.00750882
625	0.979663	0.855071	0.00765223
624	0.980133	0.862941	0.00779931
623	0.980447	0.870852	0.00794456
622	0.980761	0.878651	0.00809349
621	0.980828	0.886291	0.00823874
620	0.981545	0.89396	0.00840421
619	0.982037	0.901366	0.00856601
618	0.98253	0.908533	0.00873148
617	0.983157	0.915591	0.00890063
616	0.983471	0.922351	0.00906794
615	0.983717	0.928815	0.00923893
614	0.984165	0.935152	0.00941728
613	0.984523	0.941133	0.00959378
612	0.984635	0.946861	0.00977764
611	0.985016	0.952342	0.00995966
610	0.985442	0.957613	0.0101546
609	0.985442	0.962439	0.0103458
608	0.985822	0.96712	0.0105425
607	0.98627	0.971434	0.0107466
606	0.986494	0.975333	0.0109415
605	0.986562	0.978948	0.0111456
604	0.98692	0.982147	0.011357
603	0.987032	0.98511	0.0115684
602	0.987121	0.987689	0.0117872
601	0.987144	0.989962	0.012006
600	0.987345	0.992008	0.0122358
599	0.987749	0.993917	0.0124693
598	0.988107	0.995418	0.0127065
597	0.988152	0.99673	0.0129437
596	0.988689	0.99785	0.0131901
595	0.988756	0.99868	0.0134272
594	0.98916	0.99936	0.0136865
593	0.989406	0.999713	0.0139329
592	0.989563	1	0.0141847
591	0.989496	0.99998	0.0144385
590	0.989921	0.999898	0.0147087
589	0.990078	0.999759	0.0149901
588	0.990235	0.999403	0.0152622
587	0.990571	0.999162	0.0155563
586	0.990929	0.998703	0.0158395
585	0.990996	0.99823	0.0161281
584	0.991041	0.997619	0.0164278
583	0.991377	0.996969	0.0167257
582	0.991332	0.996113	0.0170217
581	0.991534	0.99524	0.0173287
580	0.991422	0.994212	0.0176358
579	0.991175	0.993161	0.017941
578	0.991489	0.992074	0.0182646
577	0.991444	0.990957	0.0185919
576	0.991601	0.989733	0.0189375
575	0.991646	0.988451	0.0192685
574	0.991735	0.987103	0.0196178
573	0.991825	0.98561	0.0199745
572	0.992004	0.984133	0.0203385
571	0.992116	0.982518	0.020675
570	0.989294	0.979601	0.0208919
569	0.989585	0.977748	0.0212578
568	0.989921	0.97561	0.0216255
567	0.990235	0.973427	0.0220006
566	0.990772	0.971116	0.0223977
565	0.991265	0.968633	0.0227857
564	0.991601	0.966031	0.023181
563	0.992183	0.96337	0.0235892
562	0.992586	0.960598	0.024001
561	0.993146	0.957651	0.0244276
560	0.993841	0.954558	0.0248633
559	0.99402	0.951177	0.0252917
558	0.994244	0.947638	0.0257164
557	0.994714	0.944022	0.026154
556	0.995005	0.940169	0.0266026
555	0.995476	0.936193	0.0270531
554	0.995901	0.932062	0.0275127
553	0.996327	0.927726	0.0279797
552	0.996506	0.923278	0.0284761
551	0.999955	0.919767	0.0291141
550	1	0.914979	0.0296142
549	1	0.910064	0.0301235
548	1	0.904935	0.0306402
547	0.99991	0.899601	0.0311513
546	0.999843	0.89411	0.031679
545	0.999933	0.888515	0.032225
544	0.999933	0.882678	0.0327748
543	0.999821	0.87659	0.03333
542	0.999642	0.870362	0.0338926
541	0.999373	0.863919	0.0344681
540	0.999328	0.857328	0.0350546
539	0.999194	0.850539	0.0356558
538	0.998679	0.843588	0.0362571
537	0.998186	0.836485	0.0368712
536	0.997581	0.829148	0.0375018
535	0.996842	0.821592	0.0381306
534	0.996036	0.813826	0.0387723
533	0.99514	0.805931	0.0394213
532	0.993886	0.797748	0.0400721
531	0.992474	0.789352	0.0407322
530	0.990907	0.780827	0.0413996
529	0.989137	0.77217	0.0420854
528	0.986987	0.763368	0.0427749
527	0.984568	0.754406	0.0434699
526	0.981634	0.745244	0.044163
525	0.978275	0.735962	0.0448562
524	0.974288	0.7265	0.0455438
523	0.969965	0.716939	0.0462333
522	0.96515	0.707304	0.0469191
521	0.959841	0.697558	0.0476049
520	0.953973	0.6877	0.0482833
519	0.947657	0.677699	0.0489544
518	0.940871	0.667651	0.0496255
517	0.933636	0.657531	0.050291
516	0.926021	0.647376	0.050964
515	0.918025	0.637173	0.0516295
514	0.909783	0.626896	0.0522951
513	0.901451	0.616675	0.0529772
512	0.893209	0.606515	0.0536888
511	0.884944	0.596314	0.0544242
510	0.876881	0.586085	0.0551872
509	0.869199	0.57596	0.055998
508	0.861808	0.565874	0.0568512
507	0.854865	0.555894	0.0577704
506	0.848616	0.546003	0.0587596
505	0.843151	0.5362	0.059837
504	0.838447	0.526505	0.0610229
503	0.834483	0.516913	0.0623173
502	0.831258	0.507449	0.0637293
501	0.82904	0.498111	0.0652885
500	0.827517	0.488875	0.0669965
499	0.826913	0.479756	0.0688719
498	0.827226	0.470761	0.0709366
497	0.828458	0.461885	0.0731227
496	0.830452	0.453124	0.0754706
495	0.833206	0.444436	0.0782836
494	0.836454	0.435784	0.0813578
493	0.840306	0.427178	0.08475
492	0.844741	0.418724	0.0885025
491	0.849624	0.410422	0.0926339
490	0.85491	0.40227	0.0971715
489	0.860464	0.394328	0.102158
488	0.866108	0.386468	0.107583
487	0.871372	0.378715	0.113504
486	0.876075	0.371033	0.119933
485	0.880263	0.363403	0.126916
484	0.884071	0.355856	0.134506
483	0.887453	0.348392	0.14273
482	0.890163	0.341022	0.151612
481	0.892694	0.333789	0.161246
480	0.894575	0.326655	0.171594
479	0.895919	0.31965	0.182694
478	0.896748	0.312801	0.194648
477	0.897151	0.306118	0.207437
476	0.897017	0.299637	0.220776
475	0.896457	0.293392	0.234856
474	0.895225	0.287357	0.249606
473	0.893455	0.281502	0.264993
472	0.891193	0.275785	0.280998
471	0.888506	0.270157	0.297584
470	0.885594	0.264653	0.314753
469	0.882458	0.259316	0.332436
468	0.879367	0.254167	0.350559
467	0.876657	0.24926	0.369144
466	0.874283	0.244594	0.3881
465	0.872268	0.240174	0.407372
464	0.870789	0.236013	0.426931
463	0.869692	0.232085	0.446683
462	0.868796	0.228373	0.466492
461	0.868281	0.224913	0.486391
460	0.867967	0.221707	0.506294
459	0.867833	0.218726	0.526123
458	0.868057	0.215992	0.545814
457	0.868527	0.213496	0.565311
456	0.869356	0.211224	0.584592
455	0.87061	0.209213	0.603728
454	0.872066	0.207479	0.622737
453	0.873791	0.206019	0.641506
452	0.875918	0.204882	0.66002
451	0.878248	0.204052	0.678171
450	0.880711	0.203514	0.6959
449	0.882996	0.203242	0.713122
448	0.885191	0.203278	0.729894
447	0.887386	0.203651	0.746208
446	0.889379	0.204301	0.76197
445	0.891283	0.205265	0.777207
444	0.893209	0.206542	0.79188
443	0.894956	0.208134	0.806008
442	0.896614	0.210023	0.819601
441	0.898204	0.212176	0.832624
440	0.899839	0.214611	0.845106
439	0.901339	0.217284	0.857059
438	0.902683	0.220173	0.868511
437	0.903893	0.223283	0.879454
436	0.904945	0.226591	0.88978
435	0.905864	0.230085	0.899499
434	0.90667	0.233715	0.908661
433	0.907252	0.237427	0.917304
432	0.907611	0.241222	0.925443
431	0.907879	0.245114	0.933125
430	0.90835	0.249136	0.940402
429	0.908865	0.253281	0.947232
428	0.909201	0.257455	0.953601
427	0.90947	0.26172	0.959533
426	0.909761	0.266168	0.965133
425	0.910007	0.27084	0.970417
424	0.90994	0.275653	0.975199
423	0.909783	0.280682	0.979509
422	0.909828	0.286034	0.9835
421	0.909694	0.291688	0.987047
420	0.90947	0.297687	0.990138
419	0.909268	0.304047	0.99276
418	0.909044	0.310772	0.994979
417	0.908708	0.31783	0.996819
416	0.908372	0.32521	0.998235
415	0.907902	0.332882	0.999268
414	0.907387	0.340859	0.999847
413	0.906804	0.349034	1
412	0.906222	0.357321	0.999849
411	0.905752	0.365693	0.999368
410	0.905102	0.373988	0.998439
409	0.904475	0.382251	0.997102
408	0.903713	0.390424	0.995484
407	0.902862	0.39834	0.99337
406	0.902056	0.406078	0.990884
405	0.901362	0.41357	0.988084
404	0.900578	0.420699	0.985023
403	0.89966	0.427437	0.981601
402	0.898652	0.433804	0.977885
401	0.897644	0.439729	0.97398
400	0.896524	0.445236	0.969821
399	0.895337	0.450369	0.965363
398	0.89406	0.455142	0.960674
397	0.892716	0.459517	0.955646
396	0.891552	0.463637	0.950433
395	0.890432	0.467488	0.944984
394	0.889245	0.471096	0.939358
393	0.887834	0.474442	0.933487
392	0.886333	0.477577	0.927399
391	0.885034	0.480543	0.921181
390	0.883802	0.483368	0.914919
389	0.882929	0.486004	0.908447
388	0.884317	0.488591	0.904246
387	0.887072	0.490995	0.900778
386	0.889782	0.493034	0.896789
385	0.892291	0.494862	0.892345
384	0.89359	0.49641	0.887371
383	0.894374	0.497629	0.881898
382	0.895426	0.498776	0.876031
381	0.896412	0.499708	0.869967
380	0.897285	0.500401	0.863786
379	0.897823	0.500787	0.857386
378	0.898249	0.500916	0.850951
377	0.897666	0.500795	0.844404
376	0.896927	0.500579	0.837862
375	0.896636	0.500157	0.831403
374	0.896725	0.499645	0.825084
373	0.896188	0.499109	0.818625
372	0.895247	0.498644	0.81221
371	0.894553	0.49817	0.806036
370	0.893433	0.497812	0.800095
369	0.889648	0.49752	0.791915
368	0.884631	0.497334	0.78321
367	0.879726	0.497548	0.775355
366	0.874978	0.498012	0.767898
365	0.871237	0.498891	0.761174
364	0.868572	0.500254	0.755346
363	0.865436	0.501858	0.750199
362	0.862681	0.504042	0.745686
361	0.859523	0.506636	0.741665
360	0.857396	0.509838	0.738273
359	0.855425	0.513598	0.735261
358	0.854484	0.51799	0.732797
357	0.853969	0.522905	0.730775
356	0.852961	0.528475	0.729129
355	0.851528	0.534598	0.727866
354	0.85099	0.541418	0.72744
353	0.850833	0.548734	0.727395
352	0.850296	0.556754	0.7275
351	0.850296	0.56549	0.727993
350	0.850497	0.574805	0.728855
349	0.850452	0.584704	0.729971
348	0.850564	0.594966	0.731424
347	0.85108	0.605877	0.733398
346	0.851841	0.61717	0.735561
345	0.852043	0.628566	0.737787
344	0.852871	0.640422	0.740196
343	0.853454	0.652375	0.742731
342	0.854798	0.664274	0.74546
341	0.855044	0.676049	0.748105
340	0.855805	0.687717	0.751124
339	0.856186	0.698911	0.754099
338	0.855873	0.709685	0.756982
337	0.855649	0.719947	0.759872
336	0.856522	0.729907	0.762759
335	0.85697	0.738963	0.765657
334	0.857642	0.747325	0.768576
333	0.85809	0.754523	0.771676
332	0.858672	0.760692	0.774592
331	0.859344	0.765785	0.777514
330	0.859299	0.769491	0.780069
329	0.85921	0.771959	0.782441
328	0.855738	0.771055	0.785701
327	0.852267	0.768362	0.789099
326	0.849198	0.76467	0.792515
325	0.845346	0.759476	0.795596
324	0.841292	0.752878	0.798431
323	0.837507	0.745299	0.801149
322	0.834035	0.736635	0.803605
321	0.82969	0.726604	0.805624
320	0.825726	0.715733	0.807439
319	0.822232	0.703816	0.809307
318	0.818491	0.691003	0.811066
317	0.8139	0.677237	0.81248
316	0.809017	0.66267	0.813168
315	0.803687	0.647277	0.8135
314	0.79914	0.631722	0.813521
313	0.794324	0.61569	0.813313
312	0.78924	0.599155	0.812855
311	0.785231	0.582807	0.81243
310	0.780752	0.566374	0.811529
309	0.779878	0.551959	0.809621
308	0.778848	0.538287	0.807258
307	0.777302	0.524476	0.804363
306	0.775891	0.510719	0.80132
305	0.77466	0.497324	0.798236
304	0.773674	0.484262	0.794975
303	0.772487	0.471464	0.791728
302	0.772285	0.459161	0.7884
301	0.771793	0.447193	0.785234
300	0.770337	0.435482	0.781709
299	0.770314	0.424217	0.778141
298	0.769598	0.413321	0.774511
297	0.769441	0.403024	0.771112
296	0.769822	0.393267	0.768093
295	0.76971	0.383853	0.764886
294	0.769172	0.374716	0.761759
293	0.768747	0.366232	0.758538
292	0.768343	0.358019	0.755566
291	0.768276	0.350293	0.752705
290	0.767896	0.343045	0.749962
289	0.767403	0.335939	0.747274
288	0.767672	0.329414	0.745015
287	0.768097	0.323433	0.743125
286	0.768321	0.317711	0.741323
285	0.767963	0.312113	0.739668
284	0.767739	0.306806	0.738324
283	0.767515	0.30181	0.737006
282	0.76747	0.297111	0.735761
281	0.768321	0.292869	0.735011
280	0.768455	0.288794	0.734235
279	0.768903	0.284927	0.733525
278	0.769329	0.281355	0.732895
277	0.769822	0.278024	0.732069
276	0.769687	0.274782	0.731214
275	0.770583	0.271992	0.730482
274	0.771322	0.269291	0.729569
273	0.771636	0.266534	0.728237
272	0.77233	0.264071	0.726739
271	0.773428	0.261667	0.724696
270	0.774503	0.259263	0.722275
269	0.774928	0.256904	0.719467
268	0.775712	0.254538	0.716037
267	0.777414	0.252207	0.71222
266	0.778825	0.249905	0.707754
265	0.780819	0.247526	0.702727
264	0.782364	0.24501	0.697215
263	0.783574	0.242309	0.690879
262	0.784626	0.239442	0.68365
261	0.785791	0.236457	0.675703
260	0.787404	0.233238	0.66711
259	0.789375	0.229752	0.657819
258	0.791301	0.226094	0.647808
257	0.793944	0.222202	0.637225
256	0.796273	0.217977	0.62585
255	0.798849	0.213595	0.614129
254	0.801178	0.209188	0.601985
253	0.803306	0.204466	0.589569
252	0.805187	0.199543	0.577002
251	0.807046	0.194674	0.564351
250	0.809734	0.189769	0.551668

## Sheet: fig.4b
fig.4b
	Normalized3		Normalized5
X	DPP-Py-COF	X	TpDPP-Py-COF
1000	0.000862301	900	0
999	0.000862301	899	0.000425551
998	0.000808407	898	0.000828705
997	0.000808407	897	0.00129905
996	0.000754514	896	0.00181419
995	0.000754514	895	0.00223974
994	0.00070062	894	0.00266529
993	0.00070062	893	0.00311324
992	0.000754514	892	0.00365078
991	0.000754514	891	0.00416592
990	0.000754514	890	0.00463627
989	0.000808407	889	0.00515141
988	0.000808407	888	0.00568894
987	0.000808407	887	0.00624888
986	0.000808407	886	0.0069208
985	0.000754514	885	0.00757033
984	0.000754514	884	0.00815266
983	0.000754514	883	0.00880219
982	0.000754514	882	0.0095189
981	0.000754514	881	0.0101012
980	0.000754514	880	0.0107508
979	0.000808407	879	0.0114227
978	0.000808407	878	0.0121394
977	0.000808407	877	0.0127665
976	0.000862301	876	0.0134385
975	0.000862301	875	0.014088
974	0.000916195	874	0.0148495
973	0.000970089	873	0.015611
972	0.00102398	872	0.0163725
971	0.00107788	871	0.0172012
970	0.00113177	870	0.0180971
969	0.00113177	869	0.0195977
968	0.00118566	868	0.0212999
967	0.00123956	867	0.0225766
966	0.00123956	866	0.0235397
965	0.00129345	865	0.0247715
964	0.00134735	864	0.0260034
963	0.00140124	863	0.0274144
962	0.00145513	862	0.0283775
961	0.00150903	861	0.0297662
960	0.00156292	860	0.031222
959	0.00161681	859	0.0327002
958	0.00167071	858	0.034492
957	0.0017246	857	0.0357463
956	0.0017785	856	0.0372021
955	0.00183239	855	0.038546
954	0.00188628	854	0.0398674
953	0.00199407	853	0.0413456
952	0.00204797	852	0.0425775
951	0.00210186	851	0.0442349
950	0.00215575	850	0.0455564
949	0.00220965	849	0.0465642
948	0.00226354	848	0.0478409
947	0.00231743	847	0.0497223
946	0.00237133	846	0.0514245
945	0.00242522	845	0.0528579
944	0.00253301	844	0.0542689
943	0.0025869	843	0.0564191
942	0.0026408	842	0.0581437
941	0.00269469	841	0.0597339
940	0.00274859	840	0.0616601
939	0.00274859	839	0.0634743
938	0.00280248	838	0.065826
937	0.00280248	837	0.0680658
936	0.00291027	836	0.0703503
935	0.00296416	835	0.0728812
934	0.00301805	834	0.0752553
933	0.00307195	833	0.0778086
932	0.00312584	832	0.0799588
931	0.00317974	831	0.0818626
930	0.00323363	830	0.0842143
929	0.00328752	829	0.0869468
928	0.00339531	828	0.0896121
927	0.00344921	827	0.0923222
926	0.00344921	826	0.0954802
925	0.0035031	825	0.0985039
924	0.00355699	824	0.101348
923	0.00361089	823	0.104529
922	0.00361089	822	0.107933
921	0.00366478	821	0.111091
920	0.00371867	820	0.114048
919	0.00371867	819	0.117273
918	0.00371867	818	0.121058
917	0.00377257	817	0.12491
916	0.00382646	816	0.128516
915	0.00393425	815	0.132458
914	0.00398814	814	0.136557
913	0.00409593	813	0.14079
912	0.00414982	812	0.145314
911	0.00414982	811	0.149816
910	0.00414982	810	0.154229
909	0.00414982	809	0.158708
908	0.00420372	808	0.163367
907	0.00414982	807	0.167891
906	0.00420372	806	0.172796
905	0.00420372	805	0.178037
904	0.00420372	804	0.183278
903	0.00420372	803	0.188586
902	0.00425761	802	0.19423
901	0.00431151	801	0.200166
900	0.00431151	800	0.206146
899	0.0043654	799	0.211633
898	0.00441929	798	0.217546
897	0.00452708	797	0.223638
896	0.00463487	796	0.229753
895	0.00474266	795	0.236181
894	0.00479655	794	0.243012
893	0.00479655	793	0.250045
892	0.00479655	792	0.256854
891	0.00479655	791	0.263707
890	0.00479655	790	0.270852
889	0.00474266	789	0.278131
888	0.00474266	788	0.285701
887	0.00479655	787	0.293361
886	0.00479655	786	0.30138
885	0.00490434	785	0.309465
884	0.00495823	784	0.317327
883	0.00501213	783	0.324875
882	0.00506602	782	0.33296
881	0.00517381	781	0.341292
880	0.00517381	780	0.349601
879	0.00533549	779	0.358023
878	0.00544328	778	0.366825
877	0.00544328	777	0.375627
876	0.00544328	776	0.384497
875	0.00544328	775	0.393455
874	0.00549717	774	0.40228
873	0.0052816	773	0.411373
872	0.00490434	772	0.420892
871	0.00463487	771	0.430434
870	0.00441929	770	0.439997
869	0.00393425	769	0.449583
868	0.0035031	768	0.459259
867	0.00328752	767	0.468823
866	0.00307195	766	0.478386
865	0.00285637	765	0.488488
864	0.0026408	764	0.49888
863	0.00242522	763	0.509026
862	0.00231743	762	0.51915
861	0.00231743	761	0.529475
860	0.00215575	760	0.539576
859	0.00188628	759	0.549543
858	0.0017246	758	0.559824
857	0.00161681	757	0.570194
856	0.00129345	756	0.580272
855	0.00107788	755	0.590374
854	0.000862301	754	0.600587
853	0.000538938	753	0.610733
852	0.000323363	752	0.620834
851	0.000323363	751	0.630823
850	0.000161681	750	0.640589
849	0	749	0.650376
848	0.000107788	748	0.660007
847	0.000215575	747	0.669571
846	0.000161681	746	0.678933
845	0.000269469	745	0.688385
844	0.000592832	744	0.697859
843	0.000754514	743	0.707154
842	0.000808407	742	0.716426
841	0.000916195	741	0.725766
840	0.000916195	740	0.735151
839	0.000862301	739	0.744132
838	0.000862301	738	0.752844
837	0.000862301	737	0.761535
836	0.00070062	736	0.769956
835	0.000592832	735	0.778064
834	0.00070062	734	0.785993
833	0.000592832	733	0.793653
832	0.000485044	732	0.80129
831	0.000646726	731	0.808883
830	0.00070062	730	0.816296
829	0.000646726	729	0.823508
828	0.000754514	728	0.83034
827	0.00070062	727	0.837283
826	0.000592832	726	0.843532
825	0.000592832	725	0.849467
824	0.000646726	724	0.855559
823	0.000646726	723	0.861584
822	0.00070062	722	0.867183
821	0.000754514	721	0.872603
820	0.00070062	720	0.87818
819	0.00070062	719	0.883287
818	0.000808407	718	0.888035
817	0.000808407	717	0.892784
816	0.000862301	716	0.897532
815	0.000970089	715	0.901989
814	0.00107788	714	0.9062
813	0.00107788	713	0.910298
812	0.00107788	712	0.91433
811	0.00118566	711	0.917846
810	0.00129345	710	0.921071
809	0.00123956	709	0.924565
808	0.00134735	708	0.927656
807	0.00140124	707	0.930792
806	0.00134735	706	0.933883
805	0.00145513	705	0.936682
804	0.00145513	704	0.939236
803	0.00145513	703	0.941744
802	0.00156292	702	0.943917
801	0.00161681	701	0.945731
800	0.0017246	700	0.947635
799	0.0017246	699	0.94983
798	0.00167071	698	0.952114
797	0.00183239	697	0.95404
796	0.00194018	696	0.955608
795	0.00194018	695	0.957288
794	0.00194018	694	0.958968
793	0.00199407	693	0.960581
792	0.00204797	692	0.962148
791	0.00204797	691	0.963918
790	0.00204797	690	0.965351
789	0.00210186	689	0.966605
788	0.00215575	688	0.967972
787	0.00220965	687	0.969092
786	0.00220965	686	0.970144
785	0.00220965	685	0.971197
784	0.00242522	684	0.972115
783	0.0025869	683	0.973034
782	0.0026408	682	0.97384
781	0.00269469	681	0.974601
780	0.00274859	680	0.975251
779	0.00285637	679	0.975632
778	0.00301805	678	0.975811
777	0.00307195	677	0.976393
776	0.00312584	676	0.976863
775	0.00317974	675	0.977155
774	0.00323363	674	0.977356
773	0.00328752	673	0.977804
772	0.00323363	672	0.977849
771	0.00323363	671	0.977894
770	0.00334142	670	0.978028
769	0.00339531	669	0.978118
768	0.00344921	668	0.978252
767	0.0035031	667	0.978073
766	0.00366478	666	0.977916
765	0.00388036	665	0.977939
764	0.00398814	664	0.978051
763	0.00404204	663	0.97814
762	0.00404204	662	0.978275
761	0.00409593	661	0.97823
760	0.00420372	660	0.978051
759	0.00420372	659	0.978275
758	0.00409593	658	0.97823
757	0.00414982	657	0.978006
756	0.00425761	656	0.977782
755	0.00441929	655	0.977558
754	0.00452708	654	0.977379
753	0.00463487	653	0.977244
752	0.00463487	652	0.977379
751	0.00468876	651	0.977334
750	0.00468876	650	0.977222
749	0.00485044	649	0.977155
748	0.00501213	648	0.977132
747	0.00511991	647	0.977155
746	0.0052277	646	0.977065
745	0.00544328	645	0.976953
744	0.00560496	644	0.976863
743	0.00587443	643	0.976707
742	0.00592832	642	0.976528
741	0.00598222	641	0.976684
740	0.00603611	640	0.976841
739	0.0061439	639	0.976707
738	0.00641337	638	0.976819
737	0.00657505	637	0.976796
736	0.00679062	636	0.976774
735	0.0070062	635	0.976863
734	0.00722177	634	0.977065
733	0.00738345	633	0.977155
732	0.00759903	632	0.977356
731	0.00776071	631	0.977827
730	0.0078685	630	0.978073
729	0.00797629	629	0.978431
728	0.00819186	628	0.978924
727	0.00851523	627	0.979103
726	0.0087308	626	0.979372
725	0.00905416	625	0.979663
724	0.00921584	624	0.980133
723	0.00943142	623	0.980447
722	0.00970089	622	0.980761
721	0.00997036	621	0.980828
720	0.0101859	620	0.981545
719	0.0105093	619	0.982037
718	0.0107249	618	0.98253
717	0.0111021	617	0.983157
716	0.0114794	616	0.983471
715	0.0118566	615	0.983717
714	0.0122339	614	0.984165
713	0.0125573	613	0.984523
712	0.0129345	612	0.984635
711	0.0133657	611	0.985016
710	0.013689	610	0.985442
709	0.0140124	609	0.985442
708	0.0144974	608	0.985822
707	0.0148747	607	0.98627
706	0.0154136	606	0.986494
705	0.0158448	605	0.986562
704	0.0162759	604	0.98692
703	0.0167071	603	0.987032
702	0.0171921	602	0.987121
701	0.0177311	601	0.987144
700	0.0182161	600	0.987345
699	0.0187012	599	0.987749
698	0.0191862	598	0.988107
697	0.0197251	597	0.988152
696	0.020318	596	0.988689
695	0.0208569	595	0.988756
694	0.0214497	594	0.98916
693	0.0220965	593	0.989406
692	0.0227432	592	0.989563
691	0.0233899	591	0.989496
690	0.0240905	590	0.989921
689	0.0247912	589	0.990078
688	0.0255457	588	0.990235
687	0.0263541	587	0.990571
686	0.0271086	586	0.990929
685	0.0280248	585	0.990996
684	0.0288871	584	0.991041
683	0.0297494	583	0.991377
682	0.0307195	582	0.991332
681	0.0316896	581	0.991534
680	0.0328213	580	0.991422
679	0.0339531	579	0.991175
678	0.0351388	578	0.991489
677	0.0363783	577	0.991444
676	0.0376718	576	0.991601
675	0.0389113	575	0.991646
674	0.0403126	574	0.991735
673	0.0417138	573	0.991825
672	0.0432229	572	0.992004
671	0.0448397	571	0.992116
670	0.0465104	570	0.989294
669	0.0481272	569	0.989585
668	0.0497979	568	0.989921
667	0.0516303	567	0.990235
666	0.0534088	566	0.990772
665	0.055349	565	0.991265
664	0.0573969	564	0.991601
663	0.0596066	563	0.992183
662	0.0618701	562	0.992586
661	0.0641876	561	0.993146
660	0.0667206	560	0.993841
659	0.0693075	559	0.99402
658	0.072056	558	0.994244
657	0.0748585	557	0.994714
656	0.0777688	556	0.995005
655	0.0808946	555	0.995476
654	0.0841822	554	0.995901
653	0.0876314	553	0.996327
652	0.0911884	552	0.996506
651	0.0950148	551	0.999955
650	0.0992185	550	1
649	0.103692	549	1
648	0.108111	548	1
647	0.112854	547	0.99991
646	0.117758	546	0.999843
645	0.123147	545	0.999933
644	0.128752	544	0.999933
643	0.134573	543	0.999821
642	0.140663	542	0.999642
641	0.147292	541	0.999373
640	0.154244	540	0.999328
639	0.161358	539	0.999194
638	0.168688	538	0.998679
637	0.176448	537	0.998186
636	0.18464	536	0.997581
635	0.193155	535	0.996842
634	0.202048	534	0.996036
633	0.211425	533	0.99514
632	0.221072	532	0.993886
631	0.231366	531	0.992474
630	0.241714	530	0.990907
629	0.252546	529	0.989137
628	0.26381	528	0.986987
627	0.275397	527	0.984568
626	0.287254	526	0.981634
625	0.299326	525	0.978275
624	0.31183	524	0.974288
623	0.324872	523	0.969965
622	0.337914	522	0.96515
621	0.351442	521	0.959841
620	0.365077	520	0.953973
619	0.378928	519	0.947657
618	0.393155	518	0.940871
617	0.407707	517	0.933636
616	0.422258	516	0.926021
615	0.436863	515	0.918025
614	0.451846	514	0.909783
613	0.466936	513	0.901451
612	0.48208	512	0.893209
611	0.497278	511	0.884944
610	0.512476	510	0.876881
609	0.527459	509	0.869199
608	0.542495	508	0.861808
607	0.557586	507	0.854865
606	0.572352	506	0.848616
605	0.587335	505	0.843151
604	0.602156	504	0.838447
603	0.616761	503	0.834483
602	0.631151	502	0.831258
601	0.645486	501	0.82904
600	0.659553	500	0.827517
599	0.67335	499	0.826913
598	0.687039	498	0.827226
597	0.700566	497	0.828458
596	0.7135	496	0.830452
595	0.726273	495	0.833206
594	0.738992	494	0.836454
593	0.751118	493	0.840306
592	0.762975	492	0.844741
591	0.774347	491	0.849624
590	0.785503	490	0.85491
589	0.796281	489	0.860464
588	0.806683	488	0.866108
587	0.816923	487	0.871372
586	0.82657	486	0.876075
585	0.835947	485	0.880263
584	0.845325	484	0.884071
583	0.854109	483	0.887453
582	0.862679	482	0.890163
581	0.870816	481	0.892694
580	0.878739	480	0.894575
579	0.886284	479	0.895919
578	0.893506	478	0.896748
577	0.90035	477	0.897151
576	0.907087	476	0.897017
575	0.913393	475	0.896457
574	0.918728	474	0.895225
573	0.923686	473	0.893455
572	0.928645	472	0.891193
571	0.933495	471	0.888506
570	0.93786	470	0.885594
569	0.941795	469	0.882458
568	0.945837	468	0.879367
567	0.949232	467	0.876657
566	0.952573	466	0.874283
565	0.955699	465	0.872268
564	0.95834	464	0.870789
563	0.960873	463	0.869692
562	0.963083	462	0.868796
561	0.965238	461	0.868281
560	0.967286	460	0.867967
559	0.968957	459	0.867833
558	0.97052	458	0.868057
557	0.971706	457	0.868527
556	0.97273	456	0.869356
555	0.973376	455	0.87061
554	0.973754	454	0.872066
553	0.974023	453	0.873791
552	0.974293	452	0.875918
551	0.974185	451	0.878248
550	0.974185	450	0.880711
549	0.974508	449	0.882996
548	0.974616	448	0.885191
547	0.974508	447	0.887386
546	0.974347	446	0.889379
545	0.974185	445	0.891283
544	0.973915	444	0.893209
543	0.973323	443	0.894956
542	0.972784	442	0.896614
541	0.972137	441	0.898204
540	0.97149	440	0.899839
539	0.971005	439	0.901339
538	0.970358	438	0.902683
537	0.96955	437	0.903893
536	0.968742	436	0.904945
535	0.967933	435	0.905864
534	0.967125	434	0.90667
533	0.966316	433	0.907252
532	0.96567	432	0.907611
531	0.965131	431	0.907879
530	0.964915	430	0.90835
529	0.964753	429	0.908865
528	0.9647	428	0.909201
527	0.964915	427	0.90947
526	0.965292	426	0.909761
525	0.965885	425	0.910007
524	0.966801	424	0.90994
523	0.967879	423	0.909783
522	0.969227	422	0.909828
521	0.970843	421	0.909694
520	0.97273	420	0.90947
519	0.974832	419	0.909268
518	0.977203	418	0.909044
517	0.979466	417	0.908708
516	0.981999	416	0.908372
515	0.984532	415	0.907902
514	0.986904	414	0.907387
513	0.989167	413	0.906804
512	0.991539	412	0.906222
511	0.993802	411	0.905752
510	0.995796	410	0.905102
509	0.997305	409	0.904475
508	0.998545	408	0.903713
507	0.999461	407	0.902862
506	0.999892	406	0.902056
505	1	405	0.901362
504	0.999623	404	0.900578
503	0.998653	403	0.89966
502	0.997144	402	0.898652
501	0.995311	401	0.897644
500	0.99294	400	0.896524
499	0.99003	399	0.895337
498	0.986473	398	0.89406
497	0.981999	397	0.892716
496	0.97661	396	0.891552
495	0.97052	395	0.890432
494	0.964107	394	0.889245
493	0.957532	393	0.887834
492	0.951064	392	0.886333
491	0.944813	391	0.885034
490	0.938507	390	0.883802
489	0.932309	389	0.882929
488	0.926327	388	0.884317
487	0.920291	387	0.887072
486	0.914309	386	0.889782
485	0.908434	385	0.892291
484	0.902991	384	0.89359
483	0.897925	383	0.894374
482	0.893182	382	0.895426
481	0.888601	381	0.896412
480	0.884452	380	0.897285
479	0.880787	379	0.897823
478	0.877499	378	0.898249
477	0.874643	377	0.897666
476	0.871948	376	0.896927
475	0.869577	375	0.896636
474	0.867637	374	0.896725
473	0.86602	373	0.896188
472	0.864942	372	0.895247
471	0.864349	371	0.894553
470	0.864134	370	0.893433
469	0.863918	369	0.889648
468	0.863649	368	0.884631
467	0.863002	367	0.879726
466	0.86187	366	0.874978
465	0.860577	365	0.871237
464	0.859068	364	0.868572
463	0.857397	363	0.865436
462	0.855996	362	0.862681
461	0.854594	361	0.859523
460	0.853032	360	0.857396
459	0.851037	359	0.855425
458	0.848612	358	0.854484
457	0.845918	357	0.853969
456	0.843277	356	0.852961
455	0.84042	355	0.851528
454	0.83751	354	0.85099
453	0.834654	353	0.850833
452	0.831636	352	0.850296
451	0.828294	351	0.850296
450	0.824953	350	0.850497
449	0.821665	349	0.850452
448	0.818432	348	0.850564
447	0.815144	347	0.85108
446	0.812018	346	0.851841
445	0.809	345	0.852043
444	0.805767	344	0.852871
443	0.802749	343	0.853454
442	0.800269	342	0.854798
441	0.797952	341	0.855044
440	0.795473	340	0.855805
439	0.793048	339	0.856186
438	0.790622	338	0.855873
437	0.788251	337	0.855649
436	0.785988	336	0.856522
435	0.783616	335	0.85697
434	0.78173	334	0.857642
433	0.779951	333	0.85809
432	0.778496	332	0.858672
431	0.777041	331	0.859344
430	0.775586	330	0.859299
429	0.773915	329	0.85921
428	0.772137	328	0.855738
427	0.770412	327	0.852267
426	0.768957	326	0.849198
425	0.76734	325	0.845346
424	0.7654	324	0.841292
423	0.763622	323	0.837507
422	0.762059	322	0.834035
421	0.760065	321	0.82969
420	0.757855	320	0.825726
419	0.755753	319	0.822232
418	0.753436	318	0.818491
417	0.750957	317	0.8139
416	0.748424	316	0.809017
415	0.745783	315	0.803687
414	0.743304	314	0.79914
413	0.740609	313	0.794324
412	0.737807	312	0.78924
411	0.734573	311	0.785231
410	0.731339	310	0.780752
409	0.727998	309	0.779878
408	0.72498	308	0.778848
407	0.721584	307	0.777302
406	0.71792	306	0.775891
405	0.714417	305	0.77466
404	0.710644	304	0.773674
403	0.706602	303	0.772487
402	0.70256	302	0.772285
401	0.698464	301	0.771793
400	0.694314	300	0.770337
399	0.690057	299	0.770314
398	0.68553	298	0.769598
397	0.680949	297	0.769441
396	0.676637	296	0.769822
395	0.672218	295	0.76971
394	0.668014	294	0.769172
393	0.663918	293	0.768747
392	0.65896	292	0.768343
391	0.652169	291	0.768276
390	0.644678	290	0.767896
389	0.637564	289	0.767403
388	0.630989	288	0.767672
387	0.625222	287	0.768097
386	0.619132	286	0.768321
385	0.613473	285	0.767963
384	0.607868	284	0.767739
383	0.601886	283	0.767515
382	0.596443	282	0.76747
381	0.591539	281	0.768321
380	0.58685	280	0.768455
379	0.582107	279	0.768903
378	0.577526	278	0.769329
377	0.572622	277	0.769822
376	0.567987	276	0.769687
375	0.563729	275	0.770583
374	0.55958	274	0.771322
373	0.555538	273	0.771636
372	0.551442	272	0.77233
371	0.547184	271	0.773428
370	0.543897	270	0.774503
369	0.540663	269	0.774928
368	0.537106	268	0.775712
367	0.534411	267	0.777414
366	0.533441	266	0.778825
365	0.533711	265	0.780819
364	0.533711	264	0.782364
363	0.533172	263	0.783574
362	0.53177	262	0.784626
361	0.530962	261	0.785791
360	0.529669	260	0.787404
359	0.528591	259	0.789375
358	0.527567	258	0.791301
357	0.526758	257	0.793944
356	0.525627	256	0.796273
355	0.523794	255	0.798849
354	0.523309	254	0.801178
353	0.52277	253	0.803306
352	0.522716	252	0.805187
351	0.522662	251	0.807046
350	0.522177	250	0.809734
349	0.521746
348	0.521692
347	0.521531
346	0.521962
345	0.521692
344	0.521854
343	0.52207
342	0.522824
341	0.523848
340	0.523848
339	0.524495
338	0.524926
337	0.525842
336	0.526327
335	0.527351
334	0.528645
333	0.529938
332	0.530639
331	0.53689
330	0.54298
329	0.548208
328	0.55349
327	0.558448
326	0.562705
325	0.568041
324	0.57246
323	0.576341
322	0.581083
321	0.585934
320	0.590137
319	0.593964
318	0.598275
317	0.600862
316	0.604527
315	0.607922
314	0.610509
313	0.614174
312	0.61703
311	0.619725
310	0.621773
309	0.623713
308	0.625653
307	0.627809
306	0.624306
305	0.620803
304	0.617623
303	0.614228
302	0.610887
301	0.607599
300	0.603018
299	0.599299
298	0.596012
297	0.592185
296	0.58782
295	0.583994
294	0.579682
293	0.575047
292	0.571005
291	0.566586
290	0.562813
289	0.558771
288	0.554029
287	0.549555
286	0.545567
285	0.542172
284	0.538453
283	0.534411
282	0.529237
281	0.524387
280	0.520129
279	0.515494
278	0.511075
277	0.506494
276	0.502506
275	0.498787
274	0.494745
273	0.490218
272	0.485152
271	0.479925
270	0.474697
269	0.469739
268	0.464403
267	0.459283
266	0.453355
265	0.447265
264	0.441229
263	0.435139
262	0.42851
261	0.421827
260	0.414821
259	0.407707
258	0.400916
257	0.39488
256	0.388413
255	0.381676
254	0.374724
253	0.367879
252	0.36125
251	0.354136
250	0.347346
249	0.340932
248	0.334411
247	0.328267
246	0.322231
245	0.316141
244	0.31059
243	0.305093
242	0.299757
241	0.294638
240	0.290057
239	0.285745
238	0.281487
237	0.278254
236	0.274805
235	0.271787
234	0.268822
233	0.266236
232	0.263972
231	0.262032
230	0.260199
229	0.258906
228	0.257451
227	0.256481
226	0.255942
225	0.255403
224	0.254864
223	0.254864
222	0.254594
221	0.25481
220	0.255457
219	0.255672
218	0.256265
217	0.257289
216	0.258313
215	0.259445
214	0.260415
213	0.261008
212	0.261169
211	0.261708
210	0.261439
209	0.261169
208	0.260738
207	0.260415
206	0.260469
205	0.260577
204	0.260415
203	0.260577
202	0.260684
201	0.260415
200	0.260199

## Sheet: fig. 4c
fig. 4c
X1	Y1 (300 nm)	X2	Y2 (500 nm)	X3	Y3 (600 nm)	X4	Y4 (700 nm)
600	261.269	600	104.23	620	-24.0642	720	169.468
601	262.98	601	102.036	621	-25.8604	721	186.019
602	264.701	602	99.8832	622	-27.6131	722	202.555
603	266.433	603	97.7697	623	-29.3221	723	219.077
604	268.175	604	95.6958	624	-30.9876	724	235.584
605	269.929	605	93.6618	625	-32.6094	725	252.077
606	271.692	606	91.6674	626	-34.1877	726	268.554
607	273.467	607	89.7128	627	-35.7223	727	285.017
608	275.252	608	87.7979	628	-37.2133	728	301.466
609	277.048	609	85.9228	629	-38.6608	729	317.899
610	278.854	610	84.0874	630	-40.0646	730	334.318
611	280.671	611	82.2917	631	-41.4248	731	350.722
612	282.499	612	80.5357	632	-42.7414	732	367.111
613	284.337	613	78.8195	633	-44.0144	733	383.486
614	286.186	614	77.143	634	-45.2439	734	399.846
615	288.046	615	75.5063	635	-46.4297	735	416.191
616	289.916	616	73.9093	636	-47.5719	736	432.522
617	291.797	617	72.352	637	-48.6705	737	448.838
618	293.688	618	70.8345	638	-49.7254	738	465.139
619	295.591	619	69.3567	639	-50.7368	739	481.425
620	297.503	620	67.9186	640	-51.7046	740	497.697
621	299.427	621	66.5203	641	-52.6288	741	513.954
622	301.361	622	65.1617	642	-53.5094	742	530.196
623	303.306	623	63.8428	643	-54.3463	743	546.424
624	305.261	624	62.5636	644	-55.1397	744	562.637
625	307.227	625	61.3242	645	-55.8895	745	578.835
626	309.204	626	60.1246	646	-56.5956	746	595.018
627	311.192	627	58.9646	647	-57.2582	747	611.187
628	313.19	628	57.8444	648	-57.8771	748	627.341
629	315.198	629	56.764	649	-58.4525	749	643.48
630	317.218	630	55.7232	650	-58.9842	750	659.605
631	319.248	631	54.7222	651	-59.4723	751	675.715
632	321.288	632	53.761	652	-59.9169	752	691.81
633	323.339	633	52.8394	653	-60.3178	753	707.89
634	325.401	634	51.9576	654	-60.6751	754	723.956
635	327.474	635	51.1156	655	-60.9888	755	740.007
636	329.557	636	50.3132	656	-61.259	756	756.043
637	331.651	637	49.5506	657	-61.4855	757	772.065
638	333.755	638	48.8278	658	-61.6684	758	788.072
639	335.871	639	48.1447	659	-61.8077	759	804.064
640	337.996	640	47.5013	660	-61.9034	760	820.042
641	340.133	641	46.8976	661	-61.9555	761	836.004
642	342.28	642	46.3337	662	-61.9639	762	851.952
643	344.438	643	45.8095	663	-61.9288	763	867.886
644	346.606	644	45.325	664	-61.8501	764	883.804
645	348.785	645	44.8803	665	-61.7278	765	899.708
646	350.975	646	44.4753	666	-61.5619	766	915.598
647	353.175	647	44.11	667	-61.3523	767	931.472
648	355.386	648	43.7845	668	-61.0992	768	947.332
649	357.607	649	43.4987	669	-60.8024	769	963.177
650	359.84	650	43.2527	670	-60.4621	770	979.007
651	350.702	651	42.1806	671	-59.643	771	1006.78
652	353.242	652	43.8631	672	-64.9205	772	1028.44
653	349.64	653	45.0107	673	-67.6455	773	1048.13
654	354.969	654	43.8718	674	-67.9666	774	1074.69
655	352.342	655	43.2226	675	-63.6295	775	1097.57
656	342.769	656	45.7587	676	-65.3885	776	1110.04
657	349.604	657	43.2503	677	-59.0333	777	1127.45
658	348.022	658	43.6783	678	-60.1873	778	1148.86
659	349.132	659	41.7132	679	-63.4649	779	1166.33
660	365.073	660	38.6096	680	-61.2521	780	1186.37
661	357.352	661	38.3856	681	-59.6606	781	1205.64
662	376.003	662	38.7345	682	-63.4787	782	1214.12
663	380.167	663	42.3034	683	-63.921	783	1224.1
664	390.985	664	38.3607	684	-66.5938	784	1248.84
665	392.933	665	40.2938	685	-65.9744	785	1262.02
666	400.505	666	40.8352	686	-67.1382	786	1281.98
667	396.414	667	41.8992	687	-67.3087	787	1307.62
668	388.619	668	42.9925	688	-67.467	788	1325.45
669	385.065	669	41.9205	689	-69.883	789	1340.22
670	388.922	670	43.2324	690	-66.6582	790	1351.93
671	398.971	671	43.2801	691	-61.9056	791	1369.42
672	409.583	672	42.6201	692	-56.8641	792	1390.76
673	411.172	673	43.3907	693	-55.5306	793	1404.92
674	409.354	674	42.1886	694	-53.1393	794	1425.66
675	414.693	675	41.8421	695	-49.8242	795	1440.29
676	421.194	676	44.087	696	-45.5105	796	1456.12
677	425.817	677	45.3601	697	-44.9839	797	1467.69
678	433.637	678	44.7273	698	-36.1765	798	1480.1
679	432.871	679	47.3676	699	-35.4389	799	1490.55
680	440.145	680	48.3468	700	-31.3444	800	1504.18
681	444.546	681	48.471	701	-27.4399	801	1511.69
682	441.635	682	48.2607	702	-20.7344	802	1519.99
683	447.517	683	48.1883	703	-14.0177	803	1529.88
684	455.068	684	48.4311	704	-6.86944	804	1542.57
685	452.545	685	47.8687	705	-1.84809	805	1552.89
686	468.458	686	53.5828	706	0.769982	806	1558.75
687	476.261	687	54.7474	707	2.23293	807	1566.12
688	486.123	688	58.2058	708	11.3186	808	1571.41
689	489.576	689	61.1802	709	16.7317	809	1574.18
690	492.775	690	61.538	710	22.7452	810	1572.69
691	495.613	691	63.4772	711	28.9798	811	1582.44
692	501.905	692	65.5261	712	31.5551	812	1587.17
693	509.102	693	67.6154	713	34.2645	813	1583.75
694	510.73	694	70.2856	714	41.8778	814	1587.82
695	501.004	695	70.7703	715	47.9078	815	1588.71
696	505.142	696	73.5475	716	55.2792	816	1593.43
697	520.904	697	76.44	717	58.5336	817	1590.36
698	531.289	698	81.0962	718	65.037	818	1588.57
699	539.674	699	83.9411	719	74.0448	819	1584.06
700	543.66	700	87.708	720	79.0656	820	1581.51
701	551.583	701	95.2373	721	89.1806	821	1582.39
702	557.905	702	96.3262	722	95.7759	822	1578.81
703	570.946	703	102.756	723	105.515	823	1573.78
704	575.047	704	104.067	724	112.353	824	1572.15
705	578.099	705	109.916	725	127.946	825	1562.64
706	575.462	706	113.731	726	137.337	826	1557.07
707	575.21	707	119.199	727	139.66	827	1554.05
708	578.021	708	122.901	728	149.915	828	1547.47
709	587.765	709	126.782	729	161.333	829	1543.75
710	609.945	710	133.342	730	171.05	830	1540.6
711	609.056	711	138.117	731	184.154	831	1529.38
712	621.219	712	147.875	732	195.772	832	1519.65
713	618.918	713	158.618	733	206.384	833	1511.89
714	621.339	714	166.344	734	220.913	834	1502.06
715	630.818	715	175.322	735	230.854	835	1493.35
716	634.864	716	182.885	736	241.938	836	1488.51
717	644.727	717	189.391	737	261.417	837	1474.74
718	647.731	718	195.482	738	271.685	838	1465.57
719	657.756	719	205.43	739	289.056	839	1457.9
720	666.358	720	211.064	740	304.309	840	1443.62
721	671.444	721	219.376	741	315.573	841	1443.29
722	693.704	722	227.758	742	325.036	842	1441.52
723	702.058	723	238.914	743	347.122	843	1433.74
724	716.886	724	251.046	744	364.84	844	1424.59
725	725.977	725	261.534	745	375.723	845	1420.53
726	730.209	726	271.271	746	392.575	846	1411.07
727	741.997	727	284.39	747	408.099	847	1398.84
728	755.892	728	293.615	748	427.255	848	1386.61
729	757.946	729	304.625	749	449.528	849	1379.65
730	763.436	730	314.919	750	464.137	850	1371.83
731	769.996	731	325.236	751	483.17	851	1369.92
732	785.717	732	336.736	752	507.836	852	1367.98
733	806.492	733	352.287	753	532.676	853	1362.15
734	823.542	734	367.25	754	553.232	854	1350.75
735	834.669	735	377.355	755	577.135	855	1337.58
736	842.848	736	390.357	756	596.685	856	1328.56
737	858.049	737	406.071	757	611.646	857	1319.39
738	863.165	738	420.634	758	631.804	858	1310.77
739	892.15	739	439.482	759	653.77	859	1308.18
740	904.095	740	456.829	760	674.956	860	1301.47
741	927.179	741	470.839	761	705.255	861	1289.35
742	945.861	742	485.822	762	729.163	862	1286.25
743	961.987	743	503.236	763	745.672	863	1279.26
744	970.419	744	517.108	764	765.37	864	1268.63
745	991.488	745	531.252	765	790.081	865	1260.91
746	1007.72	746	547.766	766	805.64	866	1249.79
747	1026.97	747	564.515	767	826.42	867	1235.83
748	1035.53	748	582.785	768	845.826	868	1227.34
749	1051.01	749	603.66	769	858.926	869	1217.88
750	1067.5	750	621.908	770	880.045	870	1208.91
751	1084.23	751	644.483	771	899.679	871	1200.04
752	1117.71	752	670.115	772	923.202	872	1191.05
753	1137.63	753	690.247	773	949.156	873	1184.19
754	1150.64	754	710.939	774	977.199	874	1174.08
755	1170.55	755	733.955	775	1004.01	875	1159.8
756	1180.53	756	756.716	776	1025.07	876	1148.33
757	1212.37	757	777.266	777	1047.87	877	1141.38
758	1231.64	758	800.669	778	1065.9	878	1133.74
759	1256.17	759	822.462	779	1088.84	879	1122.38
760	1282.53	760	846.188	780	1114.2	880	1113.94
761	1307.57	761	866.458	781	1132.09	881	1108.25
762	1326.81	762	892.818	782	1150.53	882	1094.93
763	1339.17	763	914.553	783	1174.13	883	1088.36
764	1362.99	764	938.31	784	1189.18	884	1084.78
765	1380.27	765	964.412	785	1209.3	885	1072.86
766	1403.27	766	987.832	786	1228.39	886	1067.27
767	1429.49	767	1014.15	787	1246.19	887	1060.35
768	1453.42	768	1037.3	788	1265.33	888	1052.01
769	1476.74	769	1062.89	789	1283.71	889	1046.5
770	1511.89	770	1089.25	790	1303.91	890	1043.58
771	1534.08	771	1113.35	791	1320.91	891	1039.51
772	1555.8	772	1139.09	792	1336.74	892	1028.03
773	1591.66	773	1163.39	793	1347.4	893	1020.47
774	1632.52	774	1184.05	794	1360.2	894	1014.59
775	1674.07	775	1209.6	795	1375.18	895	1006.51
776	1706.55	776	1232.51	796	1389.26	896	994.399
777	1729.6	777	1255.73	797	1406.68	897	987.415
778	1755.34	778	1281.16	798	1423.85	898	975.103
779	1777.4	779	1309.32	799	1430.43	899	968.056
780	1808.52	780	1333.22	800	1440.82	900	962.218
781	1834.58	781	1355.5	801	1450.1	901	952.421
782	1841.67	782	1376.67	802	1458.74	902	943.634
783	1872.32	783	1398.6	803	1469.06	903	940.343
784	1908.69	784	1423.29	804	1477.18	904	930.963
785	1936	785	1448.07	805	1479.79	905	921.362
786	1961.7	786	1469.59	806	1489.38	906	910.988
787	1982.92	787	1489.04	807	1494.47	907	904.216
788	2003.73	788	1510.42	808	1499.47	908	895.122
789	2027.12	789	1529.96	809	1499.06	909	886.415
790	2045.84	790	1549.86	810	1498.93	910	876.449
791	2068.67	791	1571.25	811	1496.91	911	870.901
792	2083.59	792	1589	812	1501.06	912	861.334
793	2112.9	793	1607.54	813	1501.74	913	851.084
794	2129.99	794	1627.51	814	1502.89	914	845.525
795	2152.16	795	1644.65	815	1501.49	915	840.476
796	2189.57	796	1662.32	816	1500.38	916	831.774
797	2207.42	797	1678.37	817	1501.14	917	821.269
798	2229.55	798	1691.65	818	1500.72	918	816.648
799	2248.99	799	1704.31	819	1500.51	919	809.208
800	2260.76	800	1721.14	820	1500.55	920	802.909
801	2279.88	801	1735.34	821	1500.45	921	793.983
802	2298.26	802	1743.23	822	1493.92	922	785.893
803	2313.23	803	1756.36	823	1493.72	923	775.159
804	2324	804	1764.49	824	1491.67	924	769.021
805	2327.86	805	1777.49	825	1487.39	925	756.296
806	2341.42	806	1787.07	826	1478.1	926	751.938
807	2357.27	807	1794.87	827	1474.42	927	743.97
808	2378.34	808	1802.83	828	1472	928	736.407
809	2390.53	809	1813.19	829	1469.16	929	731.922
810	2396.89	810	1821.17	830	1464.92	930	724.599
811	2399.23	811	1827.46	831	1463.05	931	715.705
812	2413.41	812	1833.86	832	1455.59	932	712.251
813	2419.22	813	1835.63	833	1446.96	933	704.518
814	2421.95	814	1835.51	834	1441.94	934	696.229
815	2434.82	815	1839.18	835	1434.39	935	689.091
816	2437.74	816	1841.11	836	1428.93	936	683.794
817	2444.05	817	1841.4	837	1424.27	937	675.891
818	2441.6	818	1842.79	838	1413.54	938	670.779
819	2448.77	819	1842.53	839	1408.68	939	664.338
820	2443.86	820	1839.6	840	1395.66	940	654.907
821	2444.97	821	1839.53	841	1387.04	941	648.195
822	2450.11	822	1837.79	842	1378.13	942	640.768
823	2437.87	823	1836.17	843	1374.77	943	633.069
824	2443.1	824	1831.6	844	1362.07	944	626.46
825	2438.51	825	1827.75	845	1353.21	945	620.089
826	2434.83	826	1822.62	846	1349.55	946	613.711
827	2428.71	827	1820.69	847	1343.54	947	608.183
828	2418.11	828	1812.05	848	1335.72	948	601.614
829	2408.91	829	1803.9	849	1321.7	949	595.864
830	2418.26	830	1795.22	850	1310.22	950	591.13
831	2415.27	831	1787.69	851	1304.38	951	583.485
832	2416.32	832	1779.31	852	1298.5	952	576.025
833	2403.49	833	1771.88	853	1285.86	953	570.537
834	2386.53	834	1759.45	854	1270.05	954	564.672
835	2376.28	835	1747.82	855	1258.48	955	558.315
836	2372.97	836	1739.9	856	1248.03	956	551.376
837	2365.9	837	1731.38	857	1238.64	957	545.254
838	2349.1	838	1721.02	858	1233.43	958	538.993
839	2348.87	839	1713.86	859	1226.95	959	533.538
840	2324.88	840	1702.31	860	1219.68	960	529.41
841	2308.37	841	1690.18	861	1212.58	961	522.948
842	2287.53	842	1678.72	862	1199.41	962	518.196
843	2270.73	843	1668.22	863	1189.58	963	511.419
844	2252.25	844	1655.89	864	1183.37	964	506.064
845	2246.09	845	1647.56	865	1177.15	965	499.813
846	2223.9	846	1637.62	866	1165.24	966	495.274
847	2208.2	847	1627.27	867	1162.72	967	489.22
848	2186.41	848	1618.9	868	1156.89	968	483.765
849	2170.76	849	1606.66	869	1149.61	969	479.612
850	2155.62	850	1594.55	870	1148.08	970	473.998
851	2145.91	851	1584.86	871	1143.35	971	468.378
852	2136.04	852	1574.29	872	1140.25	972	464.671
853	2105.54	853	1558.62	873	1135.7	973	460.161
854	2082.99	854	1548.11	874	1126.91	974	454.611
855	2064.53	855	1535.86	875	1120	975	449.294
856	2043.1	856	1523.2	876	1112.63	976	445.023
857	2031.67	857	1512.76	877	1103.46	977	439.345
858	2009.7	858	1501.37	878	1098.71	978	435.227
859	1991.32	859	1491.54	879	1091.82	979	430.067
860	1968.79	860	1481.95	880	1083.26	980	425.577
861	1947.19	861	1469.83	881	1073.28	981	421.271
862	1915.82	862	1464.59	882	1067.46	982	414.655
863	1907.64	863	1452.72	883	1061.57	983	410.471
864	1897.26	864	1444.31	884	1054.18	984	405.882
865	1879.61	865	1434.3	885	1053.82	985	401.63
866	1868.58	866	1423.16	886	1048.08	986	397.502
867	1856.01	867	1412.95	887	1039.78	987	393.488
868	1836.3	868	1402.64	888	1035.87	988	389.317
869	1821.36	869	1395.26	889	1028.42	989	385.172
870	1816.03	870	1384.94	890	1024.09	990	381.213
871	1796.16	871	1373.93	891	1019.08	991	376.02
872	1789.16	872	1363.43	892	1013.02	992	372.283
873	1777.63	873	1351.66	893	1005.66	993	367.308
874	1758.59	874	1342.29	894	1003.25	994	362.86
875	1729.99	875	1337	895	999.103	995	359.42
876	1702.13	876	1328.67	896	993.59	996	354.216
877	1684.39	877	1322.47	897	986.646	997	351.318
878	1666.25	878	1314.51	898	975.975	998	347.198
879	1647.09	879	1304.42	899	967.586	999	343.884
880	1632.54	880	1292.89	900	961.96	1000	340.759
881	1615.17	881	1280.73	901	958.446	1001	336.822
882	1596.84	882	1272.92	902	950.419	1002	334.123
883	1602.1	883	1267.85	903	946.189	1003	329.86
884	1588.23	884	1259.78	904	938.859	1004	326.801
885	1569.04	885	1250.72	905	929.074	1005	322.831
886	1553.31	886	1241.4	906	923.684	1006	319.98
887	1539.98	887	1234.42	907	915.635	1007	316.421
888	1519.43	888	1225.89	908	909.895	1008	312.65
889	1505.94	889	1218.78	909	905.758	1009	310.253
890	1487.44	890	1210.6	910	898.034	1010	308.197
891	1478.07	891	1203.33	911	893.862	1011	305.369
892	1461.37	892	1193.72	912	890.772	1012	301.642
893	1457.62	893	1186.12	913	881.988	1013	298.56
894	1437.57	894	1177.51	914	878.873	1014	295.623
895	1426.75	895	1167.84	915	874.272	1015	292.845
896	1411.13	896	1159.65	916	869.673	1016	289.167
897	1395.12	897	1151.54	917	863.521	1017	286.356
898	1386.3	898	1144.37	918	856.392	1018	282.809
899	1366.88	899	1138.71	919	850.276	1019	279.616
900	1350.76	900	1132.82	920	845.132	1020	276.718
901	1335.18	901	1123.63	921	837.126	1021	274.103
902	1318.68	902	1115.08	922	830.785	1022	271.015
903	1301.59	903	1107.35	923	826.45	1023	266.768
904	1291.37	904	1101.25	924	818.372	1024	263.998
905	1273.84	905	1093.85	925	810.329	1025	260.81
906	1267.71	906	1084.72	926	804.214	1026	257.901
907	1256.8	907	1076.28	927	797.556	1027	255.385
908	1245.92	908	1068.48	928	789.219	1028	251.672
909	1231.95	909	1060.72	929	783.969	1029	247.732
910	1221.52	910	1051.39	930	775.656	1030	244.58
911	1209.19	911	1041.94	931	769.145	1031	242.361
912	1189.78	912	1033.67	932	760.703	1032	239.71
913	1177.98	913	1025.39	933	754.285	1033	237.673
914	1161.87	914	1016.71	934	748.192	1034	235.349
915	1161.05	915	1008.85	935	740.252	1035	232.604
916	1148.48	916	999.113	936	731.157	1036	230.002
917	1135.85	917	990.07	937	724.003	1037	227.974
918	1119.02	918	982.898	938	716.535	1038	225.713
919	1108.13	919	974.046	939	707.851	1039	223.036
920	1097.35	920	966.251	940	699.388	1040	220.79
921	1089.7	921	959.448	941	693.271	1041	218.256
922	1072.21	922	951.888	942	685.234	1042	216.013
923	1058.38	923	942.879	943	677.275	1043	213.348
924	1049.51	924	934.107	944	669.994	1044	210.652
925	1038.8	925	926.8	945	664.537	1045	208.612
926	1026.09	926	916.696	946	655.959	1046	206.858
927	1012.89	927	907.831	947	649.359	1047	204.206
928	1005.69	928	896.64	948	640.05	1048	201.658
929	997.524	929	887.151	949	631.587	1049	199.991
930	989.735	930	879.188	950	623.809	1050	198.401
931	974.85	931	872.003	951	615.803	1051	196.359
932	963.838	932	863.142	952	609.119	1052	194.999
933	949.2	933	855.221	953	602.074	1053	192.896
934	937.421	934	846.411	954	595.273	1054	190.988
935	927.941	935	838.945	955	588.554	1055	189.399
936	916.999	936	832.483	956	581.892	1056	188.219
937	901.738	937	824.488	957	575.715	1057	186.303
938	890.629	938	817.879	958	568.697	1058	184.931
939	881.528	939	810.003	959	561.534	1059	184.029
940	870.958	940	800.017	960	554.694	1060	181.919
941	861.01	941	790.702	961	547.099	1061	180.444
942	849.923	942	783.204	962	540.572	1062	178.717
943	838.221	943	774.153	963	534.433	1063	176.631
944	828.464	944	764.535	964	527.893	1064	175.085
945	816.422	945	756.326	965	523.052	1065	172.451
946	806.992	946	747.372	966	517.186	1066	170.658
947	800.014	947	739.706	967	511.474	1067	169.082
948	791.611	948	731.494	968	506.04	1068	168.158
949	784.027	949	722.454	969	500.523	1069	165.907
950	779.402	950	714.851	970	494.062	1070	165.17
951	769.532	951	707.332	971	489.266	1071	163.904
952	756.567	952	698.83	972	483.536	1072	161.237
953	742.777	953	690.934	973	476.806	1073	159.452
954	734.769	954	684.702	974	471.024	1074	158.408
955	728.471	955	677.011	975	465.644	1075	156.967
956	722.295	956	669.881	976	458.499	1076	155.707
957	712.376	957	663.29	977	453.299	1077	153.965
958	704.475	958	655.717	978	448.697	1078	152.713
959	694.745	959	648.589	979	443.446	1079	151.816
960	687.772	960	641.186	980	437.979	1080	150.797
961	684.344	961	634.404	981	434.358	1081	149.054
962	677.981	962	627.464	982	428.744	1082	147.318
963	672.657	963	620.509	983	423.047	1083	146.69
964	662.479	964	613.337	984	417.345	1084	145.94
965	652.952	965	606.707	985	412.037	1085	144.24
966	644.661	966	599.477	986	406.578	1086	142.952
967	638.418	967	593.882	987	402.214	1087	141.462
968	631.375	968	587.58	988	397.6	1088	140.662
969	626.323	969	580.701	989	392.245	1089	139.239
970	620.979	970	574.232	990	388.707	1090	138.009
971	615.729	971	567.459	991	383.959	1091	137.052
972	609.113	972	560.459	992	379.2	1092	136.306
973	600.665	973	554.512	993	375.129	1093	135.359
974	595.614	974	548.622	994	370.605	1094	134.523
975	589.821	975	542.351	995	365.84	1095	133.526
976	584.066	976	536.808	996	361.011	1096	132.348
977	578.432	977	530.408	997	356.396	1097	131.101
978	570.71	978	523.945	998	352.735	1098	130.49
979	562.863	979	518.169	999	349.084	1099	129.259
980	556.78	980	512.37	1000	344.6	1100	128.418
981	550.39	981	506.837	1001	340.155	1101	127.415
982	544.053	982	501.354	1002	336.757	1102	126.181
983	539.441	983	495.862	1003	332.406	1103	124.619
984	533.172	984	489.789	1004	329.481	1104	123.977
985	528.854	985	484.228	1005	326.388	1105	122.494
986	522.284	986	479.375	1006	322.63	1106	121.335
987	516.06	987	473.994	1007	318.779	1107	119.91
988	511.486	988	469.325	1008	314.831	1108	118.901
989	507.285	989	463.849	1009	311.698	1109	117.795
990	501.539	990	458.784	1010	307.636	1110	116.795
991	498.579	991	453.765	1011	305.466	1111	114.78
992	493.953	992	448.432	1012	302.524	1112	113.366
993	491.557	993	443.797	1013	299.442	1113	112.707
994	486.797	994	438.725	1014	298.191	1114	111.1
995	481.441	995	433.849	1015	295.394	1115	109.448
996	476.935	996	429.329	1016	292.052	1116	108.318
997	473.401	997	424.959	1017	289.412	1117	107.767
998	467.859	998	420.238	1018	286.703	1118	105.828
999	462.584	999	415.444	1019	282.842	1119	105.581
1000	459.353	1000	411.047	1020	279.901	1120	104.372
1001	455.703	1001	407.081	1021	276.869	1121	103.291
1002	454.604	1002	402.608	1022	273.384	1122	102.448
1003	449.247	1003	398.139	1023	270.654	1123	102.123
1004	446.407	1004	394.098	1024	268.021	1124	101.4
1005	442.932	1005	389.897	1025	264.102	1125	100.385
1006	440.915	1006	385.923	1026	261.866	1126	100.243
1007	438.555	1007	381.849	1027	258.783	1127	99.4387
1008	436.108	1008	377.477	1028	255.977	1128	98.3897
1009	431.455	1009	373.541	1029	253.475	1129	98.0933
1010	428.171	1010	370.341	1030	250.149	1130	97.1499
1011	424.853	1011	367.102	1031	247.316	1131	96.928
1012	422.736	1012	363.222	1032	245.374	1132	96.5373
1013	421.373	1013	359.559	1033	243.546	1133	95.3152
1014	417.823	1014	356.296	1034	240.6	1134	94.7062
1015	415.198	1015	353.212	1035	238.199	1135	93.9246
1016	412.409	1016	349.94	1036	235.631	1136	92.789
1017	410.27	1017	346.398	1037	232.046	1137	92.6739
1018	407.769	1018	343.225	1038	229.9	1138	91.4953
1019	406.106	1019	339.536	1039	227.465	1139	90.1817
1020	403.828	1020	336.571	1040	224.043	1140	89.3959
1021	401.164	1021	333.273	1041	222.697	1141	88.6641
1022	398.563	1022	328.684	1042	220.28	1142	88.4959
1023	396.171	1023	325.425	1043	217.789	1143	87.9451
1024	393.403	1024	322.564	1044	215.171	1144	87.0241
1025	389.821	1025	318.819	1045	213.157	1145	85.9029
1026	386.725	1026	315.705	1046	210.273	1146	85.5827
1027	383.764	1027	312.454	1047	208.411	1147	84.8712
1028	382.206	1028	308.592	1048	205.941	1148	84.2228
1029	379.657	1029	305.432	1049	203.098	1149	83.826
1030	377.115	1030	302.501	1050	200.859	1150	82.8252
1031	373.31	1031	299.171	1051	198.374	1151	81.812
1032	370.581	1032	296.6	1052	196.065	1152	81.5312
1033	366.907	1033	293.845	1053	194.076	1153	80.965
1034	363.845	1034	290.393	1054	191.99	1154	79.9084
1035	362.424	1035	287.31	1055	189.85	1155	79.0138
1036	359.253	1036	284.278	1056	188.013	1156	77.9696
1037	356.551	1037	280.947	1057	185.983	1157	77.1104
1038	355.541	1038	277.846	1058	183.616	1158	76.9308
1039	353.198	1039	274.83	1059	181.897	1159	75.855
1040	349.197	1040	271.697	1060	179.713	1160	74.4224
1041	346.965	1041	268.552	1061	177.364	1161	74.2618
1042	345.102	1042	265.788	1062	174.888	1162	73.3185
1043	341.676	1043	262.691	1063	172.818	1163	72.562
1044	339.438	1044	259.845	1064	170.592	1164	71.6496
1045	337.83	1045	257.509	1065	168.614	1165	70.7341
1046	334.981	1046	254.809	1066	166.856	1166	70.1268
1047	332.956	1047	252.208	1067	164.617	1167	69.844
1048	330.917	1048	249.848	1068	162.724	1168	69.3209
1049	329.453	1049	247.436	1069	160.891	1169	68.3449
1050	326.976	1050	244.89	1070	157.918	1170	68.1687
1051	324.357	1051	242.994	1071	156.111	1171	67.6644
1052	322.493	1052	240.369	1072	154.476	1172	66.5983
1053	320.637	1053	238.227	1073	152.275	1173	66.5463
1054	318.665	1054	235.533	1074	150.141	1174	66.259
1055	316.816	1055	232.924	1075	148.054	1175	64.8583
1056	313.545	1056	230.761	1076	145.958	1176	65.1202
1057	312.056	1057	228.469	1077	144.224	1177	64.7453
1058	309.45	1058	226.056	1078	142.601	1178	64.7519
1059	307.154	1059	223.863	1079	140.81	1179	64.271
1060	305.312	1060	221.409	1080	139.421	1180	64.3442
1061	303.453	1061	218.907	1081	137.556	1181	64.2105
1062	300.39	1062	216.847	1082	135.368	1182	63.8876
1063	296.754	1063	214.876	1083	133.847	1183	63.342
1064	293.76	1064	212.695	1084	131.982	1184	62.9398
1065	293.224	1065	210.327	1085	130.193	1185	62.7924
1066	290.944	1066	208.291	1086	128.427	1186	63.081
1067	290.265	1067	205.938	1087	127.125	1187	62.2664
1068	288.708	1068	203.796	1088	125.363	1188	62.167
1069	286.917	1069	201.74	1089	123.703	1189	61.8402
1070	285.45	1070	199.549	1090	122.521	1190	61.0735
1071	284.324	1071	197.452	1091	120.738	1191	60.9359
1072	282.352	1072	195.815	1092	119.227	1192	60.6214
1073	281.435	1073	193.739	1093	117.684	1193	60.0551
1074	279.705	1074	191.8	1094	116.131	1194	59.5489
1075	277.448	1075	190.026	1095	114.428	1195	59.8652
1076	276.652	1076	187.802	1096	112.896	1196	59.1576
1077	275.784	1077	185.949	1097	111.514	1197	58.6987
1078	273.945	1078	184.248	1098	110.247	1198	58.6348
1079	272.458	1079	182.096	1099	108.839	1199	57.8851
1080	270.973	1080	180.013	1100	107.492	1200	57.491
1081	269.254	1081	177.627	1101	106.342	1201	57.0259
1082	268.664	1082	175.574	1102	105.102	1202	56.5583
1083	266.431	1083	173.526	1103	103.506	1203	56.0883
1084	264.553	1084	172.074	1104	102.346	1204	55.6158
1085	264.152	1085	170.334	1105	100.963	1205	55.1409
1086	262.765	1086	168.734	1106	99.7297	1206	54.6635
1087	260.835	1087	167.317	1107	98.0897	1207	54.1836
1088	260.232	1088	165.458	1108	97.2181	1208	53.7012
1089	258.916	1089	163.627	1109	95.963	1209	53.2164
1090	258.763	1090	162.296	1110	95.0351	1210	52.7292
1091	258.014	1091	160.474	1111	94.5852	1211	52.2394
1092	255.92	1092	158.883	1112	93.6584	1212	51.7472
1093	254.241	1093	157.744	1113	92.5369	1213	51.2525
1094	251.508	1094	156.181	1114	91.4167	1214	50.7554
1095	249.902	1095	154.77	1115	90.129	1215	50.2558
1096	249.662	1096	153.213	1116	88.8442	1216	49.7537
1097	248.853	1097	151.539	1117	87.6875	1217	49.2491
1098	248.22	1098	150.096	1118	86.2943	1218	48.7421
1099	245.634	1099	148.778	1119	85.3927	1219	48.2327
1100	245.181	1100	147.246	1120	84.6572	1220	47.7207
1101	243.592	1101	145.757	1121	83.6198	1221	47.2063
1102	242.478	1102	144.438	1122	82.4593	1222	46.6894
1103	240.622	1103	142.693	1123	81.6047	1223	46.1701
1104	240.122	1104	141.113	1124	80.033	1224	45.6483
1105	238.944	1105	140.064	1125	79.0915	1225	45.124
1106	237.809	1106	138.682	1126	79.1504	1226	44.5973
1107	237.022	1107	137.245	1127	78.1312	1227	44.0681
1108	235.921	1108	136.165	1128	77.1138	1228	43.5364
1109	235.614	1109	134.68	1129	76.7311	1229	43.0023
1110	235.781	1110	133.073	1130	76.1934	1230	42.4657
1111	232.995	1111	131.429	1131	75.6266	1231	41.9266
1112	231.687	1112	129.831	1132	75.1893	1232	41.3851
1113	231.036	1113	128.349	1133	74.3592	1233	40.8411
1114	229.201	1114	127.202	1134	73.287	1234	40.2946
1115	227.7	1115	125.889	1135	72.7571	1235	39.7457
1116	226.748	1116	124.596	1136	71.9077	1236	39.1943
1117	226.535	1117	123.541	1137	71.0758	1237	38.6404
1118	226.176	1118	122.219	1138	71.0407	1238	38.0841
1119	224.525	1119	120.857	1139	70.309	1239	37.5253
1120	223.469	1120	119.595	1140	69.7723	1240	36.964
1121	223.706	1121	117.798	1141	69.4956	1241	36.4003
1122	222.616	1122	116.325	1142	68.5377	1242	35.8341
1123	222.113	1123	115.483	1143	67.9441	1243	35.2654
1124	220.106	1124	114.255	1144	67.3531	1244	34.6943
1125	218.713	1125	112.507	1145	66.2996	1245	34.1207
1126	218.55	1126	111.467	1146	65.1289	1246	33.5446
1127	218.135	1127	109.859	1147	64.4473	1247	32.9661
1128	216.61	1128	108.554	1148	63.0327	1248	32.3851
1129	215.301	1129	107.423	1149	61.9387	1249	31.8017
1130	214.133	1130	106.221	1150	61.0318	1250	31.2157
1131	213.284	1131	104.695	1151	60.2986
1132	213.131	1132	103.737	1152	59.9021
1133	211.916	1133	102.437	1153	59.5491
1134	211.758	1134	100.918	1154	59.0915
1135	211.071	1135	99.9104	1155	58.0385
1136	209.816	1136	98.6542	1156	57.4081
1137	210.603	1137	97.6408	1157	56.5032
1138	210.395	1138	97.0086	1158	56.0677
1139	208.716	1139	95.8498	1159	55.5003
1140	207.7	1140	94.4366	1160	54.6043
1141	208.153	1141	93.6374	1161	53.9693
1142	205.989	1142	92.7034	1162	53.2335
1143	203.556	1143	91.7857	1163	52.588
1144	202.692	1144	90.9944	1164	52.0011
1145	202.191	1145	90.1873	1165	51.2955
1146	201.595	1146	89.2435	1166	50.7282
1147	201.037	1147	88.5988	1167	49.9817
1148	200.641	1148	87.7305	1168	48.9338
1149	199.57	1149	86.9942	1169	48.2838
1150	199.078	1150	86.1628	1170	47.4359
1151	197.768	1151	85.4366	1171	47.347
1152	197.121	1152	84.5693	1172	46.8031
1153	196.319	1153	83.7766	1173	46.0313
1154	195.665	1154	83.0176	1174	45.4629
1155	195.843	1155	82.3531	1175	45.2233
1156	194.848	1156	81.3898	1176	44.513
1157	194.991	1157	80.2936	1177	44.1436
1158	193.355	1158	79.4901	1178	43.6728
1159	192.785	1159	78.8648	1179	42.5941
1160	192.798	1160	77.9708	1180	41.8837
1161	192.105	1161	77.424	1181	41.1586
1162	192.259	1162	77.0544	1182	40.9494
1163	193.231	1163	76.4079	1183	40.2793
1164	193.902	1164	75.4179	1184	39.4575
1165	194.104	1165	74.6326	1185	39.1659
1166	193.166	1166	74.4008	1186	38.9714
1167	194.385	1167	73.5259	1187	38.7021
1168	194.355	1168	72.9755	1188	38.0289
1169	194.06	1169	72.2992	1189	37.8887
1170	193.941	1170	71.7603	1190	37.235
1171	193.571	1171	71.006	1191	36.8454
1172	192.598	1172	70.4384	1192	36.441
1173	192.524	1173	69.4956	1193	36.1337
1174	191.415	1174	69.2471	1194	35.7068
1175	192.337	1175	68.711	1195	35.4249
1176	192.743	1176	68.2068	1196	35.0392
1177	192.19	1177	67.7204	1197	34.7001
1178	191.186	1178	66.9785	1198	34.4677
1179	190.984	1179	66.5303	1199	34.4059
1180	191.564	1180	66.3022	1200	34.0087
1181	191.701	1181	65.909	1201	33.582
1182	191.394	1182	65.6045	1202	33.1598
1183	190.429	1183	65.1241	1203	32.7422
1184	191.677	1184	64.8346	1204	32.3292
1185	192.658	1185	64.2795	1205	31.9207
1186	192.078	1186	63.8202	1206	31.5168
1187	192.239	1187	63.6331	1207	31.1174
1188	192.481	1188	63.038	1208	30.7226
1189	192.392	1189	62.7967	1209	30.3323
1190	192.522	1190	62.725	1210	29.9466
1191	191.219	1191	62.1891	1211	29.5655
1192	190.59	1192	61.8491	1212	29.1889
1193	190.94	1193	61.4938	1213	28.8168
1194	190.407	1194	60.9535	1214	28.4494
1195	190.886	1195	60.4608	1215	28.0864
1196	191.038	1196	60.0394	1216	27.7281
1197	190.54	1197	59.6156	1217	27.3742
1198	189.986	1198	59.2678	1218	27.025
1199	188.989	1199	58.7668	1219	26.6803
1200	190.242	1200	58.2667	1220	26.3401
1201	190.012	1201	57.8089	1221	26.0045
1202	189.78	1202	57.3517	1222	25.6735
1203	189.546	1203	56.8951	1223	25.347
1204	189.309	1204	56.4392	1224	25.0251
1205	189.07	1205	55.9839	1225	24.7077
1206	188.828	1206	55.5292	1226	24.3949
1207	188.584	1207	55.0752	1227	24.0867
1208	188.338	1208	54.6218	1228	23.783
1209	188.089	1209	54.169	1229	23.4838
1210	187.838	1210	53.7168	1230	23.1892
1211	187.584	1211	53.2653	1231	22.8992
1212	187.328	1212	52.8143	1232	22.6137
1213	187.07	1213	52.364	1233	22.3328
1214	186.809	1214	51.9144	1234	22.0564
1215	186.546	1215	51.4653	1235	21.7846
1216	186.28	1216	51.0169	1236	21.5174
1217	186.012	1217	50.5691	1237	21.2547
1218	185.742	1218	50.122	1238	20.9965
1219	185.469	1219	49.6754	1239	20.743
1220	185.194	1220	49.2295	1240	20.4939
1221	184.917	1221	48.7842	1241	20.2494
1222	184.637	1222	48.3396	1242	20.0095
1223	184.354	1223	47.8956	1243	19.7742
1224	184.07	1224	47.4522	1244	19.5434
1225	183.783	1225	47.0094	1245	19.3171
1226	183.493	1226	46.5672	1246	19.0954
1227	183.201	1227	46.1257	1247	18.8783
1228	182.907	1228	45.6848	1248	18.6657
1229	182.61	1229	45.2445	1249	18.4577
1230	182.311	1230	44.8049	1250	18.2542
1231	182.01	1231	44.3659
1232	181.706	1232	43.9275
1233	181.4	1233	43.4897
1234	181.091	1234	43.0526
1235	180.78	1235	42.616
1236	180.467	1236	42.1802
1237	180.151	1237	41.7449
1238	179.833	1238	41.3103
1239	179.512	1239	40.8762
1240	179.189	1240	40.4429
1241	178.864	1241	40.0101
1242	178.536	1242	39.578
1243	178.206	1243	39.1465
1244	177.873	1244	38.7156
1245	177.538	1245	38.2853
1246	177.201	1246	37.8557
1247	176.861	1247	37.4267
1248	176.519	1248	36.9983
1249	176.175	1249	36.5706
1250	175.828	1250	36.1434

## Sheet: fig. 4d
fig. 4d
X	TpDPP-Py COFs	Fitting
0	1	805.107
0.00195158	1	788.586
0.00390291	2	772.523
0.00585401	0	756.904
0.00780487	0	741.717
0.00975549	0	726.948
0.0117058	1	712.584
0.0136558	1	698.615
0.0156056	2	685.026
0.0175551	3	671.809
0.0195044	1	658.95
0.0214535	3	646.44
0.0234023	8	634.267
0.0253509	8	622.423
0.0272992	10	610.896
0.0292472	12	599.678
0.0311949	19	588.759
0.0331424	24	578.131
0.0350897	34	567.785
0.0370368	58	557.711
0.0389836	70	547.904
0.0409301	97	538.353
0.0428765	119	529.052
0.0448226	156	519.993
0.0467684	184	511.17
0.048714	227	502.574
0.0506594	297	494.2
0.0526046	365	486.041
0.0545495	439	478.09
0.0564941	472	470.342
0.0584385	534	462.79
0.0603827	563	455.428
0.0623267	669	448.251
0.0642704	660	441.254
0.0662139	685	434.432
0.0681571	749	427.778
0.0701001	813	421.288
0.0720428	802	414.958
0.0739853	778	408.783
0.0759276	814	402.758
0.0778696	785	396.879
0.0798115	770	391.141
0.081753	810	385.541
0.0836943	759	380.074
0.0856354	759	374.737
0.0875763	760	369.526
0.0895169	793	364.437
0.0914573	697	359.467
0.0933974	726	354.612
0.0953373	691	349.869
0.0972769	654	345.235
0.0992163	678	340.706
0.101155	651	336.281
0.103095	666	331.954
0.105033	607	327.725
0.106972	681	323.59
0.10891	636	319.546
0.110848	564	315.591
0.112786	586	311.722
0.114724	566	307.937
0.116661	608	304.234
0.118598	530	300.61
0.120535	541	297.063
0.122472	497	293.591
0.124408	523	290.191
0.126344	492	286.863
0.12828	463	283.603
0.130216	499	280.409
0.132152	464	277.281
0.134087	457	274.216
0.136022	429	271.213
0.137957	436	268.269
0.139892	458	265.384
0.141827	489	262.555
0.143761	475	259.781
0.145695	419	257.06
0.147629	409	254.392
0.149562	402	251.774
0.151496	413	249.206
0.153429	437	246.685
0.155362	385	244.211
0.157295	413	241.783
0.159227	374	239.399
0.16116	367	237.058
0.163092	393	234.759
0.165024	375	232.5
0.166956	385	230.282
0.168887	349	228.102
0.170818	367	225.96
0.17275	351	223.854
0.17468	338	221.785
0.176611	318	219.75
0.178541	335	217.749
0.180472	335	215.781
0.182402	313	213.846
0.184332	350	211.942
0.186261	326	210.068
0.188191	315	208.225
0.19012	323	206.41
0.192049	310	204.624
0.193978	285	202.866
0.195906	264	201.135
0.197835	301	199.43
0.199763	289	197.751
0.201691	300	196.096
0.203619	261	194.467
0.205546	282	192.861
0.207474	282	191.278
0.209401	263	189.719
0.211328	271	188.181
0.213255	266	186.665
0.215182	253	185.17
0.217108	277	183.696
0.219034	285	182.243
0.22096	265	180.809
0.222886	241	179.394
0.224812	271	177.998
0.226737	246	176.62
0.228662	233	175.261
0.230587	259	173.919
0.232512	244	172.595
0.234437	259	171.287
0.236361	245	169.995
0.238286	236	168.72
0.24021	246	167.461
0.242134	245	166.217
0.244057	198	164.988
0.245981	237	163.773
0.247904	235	162.574
0.249827	219	161.388
0.25175	225	160.216
0.253673	243	159.058
0.255596	210	157.913
0.257518	252	156.781
0.25944	215	155.662
0.261362	227	154.556
0.263284	210	153.461
0.265206	205	152.379
0.267127	208	151.308
0.269048	208	150.249
0.270969	198	149.202
0.27289	186	148.165
0.274811	194	147.139
0.276732	206	146.124
0.278652	175	145.12
0.280572	200	144.126
0.282492	213	143.142
0.284412	195	142.167
0.286332	177	141.203
0.288251	191	140.248
0.29017	181	139.303
0.29209	165	138.367
0.294009	195	137.439
0.295927	177	136.521
0.297846	200	135.612
0.299764	172	134.711
0.301683	183	133.819
0.3036	186	132.935
0.305519	168	132.059
0.307436	187	131.191
0.309354	160	130.331
0.311271	199	129.479
0.313188	151	128.635
0.315105	158	127.798
0.317022	156	126.969
0.318939	158	126.147
0.320856	142	125.332
0.322772	167	124.524
0.324688	140	123.723
0.326604	159	122.929
0.32852	155	122.142
0.330436	152	121.362
0.332351	151	120.588
0.334267	148	119.821
0.336182	140	119.06
0.338097	140	118.305
0.340012	132	117.557
0.341927	156	116.815
0.343841	165	116.079
0.345755	139	115.348
0.34767	134	114.624
0.349584	152	113.906
0.351498	141	113.193
0.353411	154	112.486
0.355325	139	111.784
0.357238	160	111.088
0.359152	153	110.398
0.361065	152	109.713
0.362978	130	109.033
0.364891	129	108.358
0.366803	166	107.689
0.368716	140	107.024
0.370628	119	106.365
0.37254	128	105.711
0.374452	126	105.062
0.376364	120	104.417
0.378276	109	103.778
0.380187	145	103.143
0.382099	130	102.513
0.38401	134	101.887
0.385921	115	101.266
0.387832	132	100.65
0.389743	100	100.038
0.391654	123	99.4308
0.393564	140	98.8279
0.395475	130	98.2293
0.397385	134	97.6351
0.399295	116	97.0451
0.401205	123	96.4594
0.403115	132	95.8778
0.405024	103	95.3004
0.406934	126	94.727
0.408843	130	94.1578
0.410752	102	93.5925
0.412661	131	93.0312
0.41457	128	92.4739
0.416479	108	91.9205
0.418388	114	91.3709
0.420296	114	90.8251
0.422205	116	90.2832
0.424113	111	89.745
0.426021	105	89.2105
0.427929	115	88.6796
0.429837	112	88.1525
0.431744	107	87.6289
0.433652	114	87.109
0.435559	105	86.5925
0.437467	117	86.0796
0.439374	105	85.5702
0.441281	104	85.0642
0.443188	109	84.5617
0.445094	99	84.0626
0.447001	96	83.5668
0.448908	85	83.0743
0.450814	99	82.5852
0.45272	94	82.0993
0.454626	99	81.6167
0.456532	105	81.1373
0.458438	103	80.6611
0.460343	107	80.1881
0.462249	107	79.7182
0.464154	100	79.2515
0.46606	87	78.7878
0.467965	106	78.3272
0.46987	101	77.8696
0.471775	102	77.4151
0.473679	78	76.9635
0.475584	89	76.5149
0.477489	98	76.0693
0.479393	85	75.6266
0.481297	94	75.1867
0.483201	85	74.7498
0.485105	73	74.3157
0.487009	100	73.8844
0.488913	90	73.456
0.490817	70	73.0303
0.49272	106	72.6074
0.494624	77	72.1873
0.496527	82	71.7699
0.49843	63	71.3551
0.500333	86	70.9431
0.502236	80	70.5337
0.504139	80	70.127
0.506042	72	69.7229
0.507944	79	69.3214
0.509847	95	68.9225
0.511749	71	68.5262
0.513651	89	68.1324
0.515553	93	67.7411
0.517455	85	67.3524
0.519357	79	66.9661
0.521259	78	66.5823
0.523161	77	66.201
0.525062	74	65.8221
0.526964	71	65.4456
0.528865	69	65.0716
0.530767	71	64.6999
0.532668	73	64.3306
0.534569	92	63.9637
0.53647	77	63.5991
0.53837	77	63.2368
0.540271	74	62.8768
0.542172	87	62.5191
0.544072	68	62.1637
0.545972	73	61.8105
0.547873	83	61.4596
0.549773	67	61.1109
0.551673	64	60.7645
0.553573	56	60.4202
0.555473	67	60.0781
0.557373	78	59.7381
0.559272	68	59.4003
0.561172	69	59.0647
0.563071	70	58.7312
0.564971	69	58.3997
0.56687	75	58.0704
0.568769	69	57.7432
0.570668	61	57.418
0.572567	60	57.0949
0.574466	69	56.7738
0.576365	77	56.4547
0.578263	48	56.1376
0.580162	59	55.8226
0.58206	63	55.5095
0.583959	75	55.1984
0.585857	62	54.8892
0.587755	62	54.582
0.589653	55	54.2767
0.591551	67	53.9734
0.593449	60	53.6719
0.595347	61	53.3724
0.597245	59	53.0747
0.599142	56	52.7789
0.60104	61	52.4849
0.602938	52	52.1928
0.604835	61	51.9026
0.606732	69	51.6141
0.608629	68	51.3275
0.610526	65	51.0426
0.612423	53	50.7595
0.61432	66	50.4782
0.616217	65	50.1987
0.618114	50	49.9209
0.620011	50	49.6449
0.621907	66	49.3706
0.623804	51	49.098
0.6257	58	48.8271
0.627597	55	48.5579
0.629493	56	48.2904
0.631389	69	48.0245
0.633285	66	47.7603
0.635181	62	47.4978
0.637077	51	47.2369
0.638973	47	46.9777
0.640869	53	46.72
0.642764	51	46.464
0.64466	50	46.2096
0.646555	44	45.9567
0.648451	54	45.7054
0.650346	57	45.4557
0.652242	40	45.2076
0.654137	63	44.961
0.656032	54	44.716
0.657927	58	44.4724
0.659822	48	44.2304
0.661717	43	43.9899
0.663612	34	43.7509
0.665507	65	43.5134
0.667402	51	43.2774
0.669296	47	43.0428
0.671191	41	42.8097
0.673085	52	42.5781
0.67498	60	42.3479
0.676874	50	42.1191
0.678768	48	41.8918
0.680663	54	41.6659
0.682557	43	41.4414
0.684451	46	41.2182
0.686345	58	40.9965
0.688239	49	40.7762
0.690133	43	40.5572
0.692027	56	40.3396
0.693921	46	40.1233
0.695814	48	39.9084
0.697708	54	39.6948
0.699601	59	39.4826
0.701495	47	39.2717
0.703389	50	39.062
0.705282	52	38.8537
0.707175	47	38.6467
0.709069	45	38.441
0.710962	49	38.2366
0.712855	45	38.0334
0.714748	45	37.8315
0.716641	38	37.6308
0.718534	48	37.4314
0.720427	37	37.2332
0.72232	42	37.0363
0.724213	45	36.8406
0.726106	47	36.6461
0.727998	42	36.4528
0.729891	42	36.2607
0.731784	43	36.0698
0.733676	42	35.8801
0.735569	30	35.6916
0.737461	42	35.5043
0.739354	56	35.3181
0.741246	32	35.1331
0.743138	47	34.9492
0.745031	47	34.7664
0.746923	43	34.5848
0.748815	37	34.4044
0.750707	45	34.225
0.752599	43	34.0468
0.754491	54	33.8696
0.756383	43	33.6936
0.758275	34	33.5187
0.760167	34	33.3448
0.762059	50	33.1721
0.76395	42	33.0004
0.765842	29	32.8297
0.767734	39	32.6602
0.769625	27	32.4916
0.771517	37	32.3242
0.773409	36	32.1578
0.7753	55	31.9924
0.777192	40	31.828
0.779083	37	31.6646
0.780975	39	31.5023
0.782866	43	31.341
0.784757	46	31.1807
0.786649	45	31.0213
0.78854	32	30.863
0.790431	48	30.7056
0.792322	42	30.5493
0.794213	37	30.3938
0.796105	50	30.2394
0.797996	43	30.0859
0.799887	36	29.9334
0.801778	35	29.7818
0.803669	42	29.6312
0.80556	39	29.4815
0.80745	33	29.3327
0.809341	30	29.1848
0.811232	41	29.0379
0.813123	37	28.8919
0.815014	44	28.7467
0.816905	27	28.6025
0.818795	29	28.4592
0.820686	33	28.3168
0.822577	35	28.1752
0.824467	36	28.0346
0.826358	41	27.8948
0.828249	35	27.7558
0.830139	32	27.6178
0.83203	40	27.4806
0.83392	37	27.3442
0.835811	37	27.2087
0.837701	38	27.074
0.839592	28	26.9402
0.841482	40	26.8072
0.843372	31	26.675
0.845263	37	26.5436
0.847153	31	26.4131
0.849043	25	26.2834
0.850934	30	26.1544
0.852824	33	26.0263
0.854714	37	25.899
0.856605	23	25.7724
0.858495	42	25.6467
0.860385	40	25.5217
0.862275	41	25.3975
0.864166	26	25.2741
0.866056	34	25.1514
0.867946	25	25.0295
0.869836	26	24.9084
0.871726	38	24.788
0.873616	33	24.6683
0.875506	30	24.5494
0.877397	30	24.4313
0.879286	26	24.3138
0.881177	26	24.1971
0.883067	28	24.0811
0.884957	33	23.9659
0.886847	32	23.8513
0.888737	30	23.7375
0.890627	31	23.6244
0.892517	28	23.5119
0.894407	29	23.4002
0.896297	28	23.2892
0.898187	28	23.1788
0.900077	35	23.0692
0.901967	30	22.9602
0.903857	27	22.8519
0.905747	20	22.7443
0.907637	36	22.6373
0.909527	31	22.531
0.911416	24	22.4253
0.913307	29	22.3204
0.915196	23	22.216
0.917086	18	22.1123
0.918976	15	22.0093
0.920866	23	21.9069
0.922756	19	21.8051
0.924646	25	21.704
0.926536	22	21.6035
0.928426	24	21.5036
0.930316	20	21.4043
0.932206	22	21.3057
0.934096	23	21.2076
0.935986	28	21.1102
0.937876	21	21.0134
0.939766	27	20.9171
0.941656	16	20.8215
0.943546	29	20.7265
0.945436	24	20.632
0.947326	24	20.5382
0.949215	17	20.4449
0.951106	25	20.3522
0.952995	23	20.2601
0.954885	21	20.1685
0.956775	25	20.0775
0.958665	15	19.9871
0.960556	20	19.8972
0.962446	30	19.8079
0.964336	27	19.7192
0.966226	32	19.631
0.968116	25	19.5433
0.970007	26	19.4562
0.971897	36	19.3697
0.973787	19	19.2836
0.975677	30	19.1982
0.977567	25	19.1132
0.979457	23	19.0288
0.981348	23	18.9448
0.983238	26	18.8614
0.985128	13	18.7786
0.987018	21	18.6962
0.988909	25	18.6144
0.990799	21	18.533
0.99269	16	18.4522
0.99458	23	18.3718
0.99647	26	18.292
0.998361	25	18.2127
1.00025	21	18.1338
1.00214	22	18.0555
1.00403	29	17.9776
1.00592	28	17.9002
1.00781	22	17.8233
1.0097	17	17.7468
1.01159	26	17.6709
1.01348	26	17.5954
1.01537	19	17.5204
1.01727	24	17.4458
1.01916	17	17.3717
1.02105	17	17.2981
1.02294	22	17.2249
1.02483	19	17.1522
1.02672	16	17.0799
1.02861	20	17.0081
1.0305	23	16.9367
1.03239	24	16.8658
1.03428	23	16.7953
1.03617	22	16.7252
1.03807	18	16.6556
1.03996	21	16.5864
1.04185	16	16.5177
1.04374	19	16.4493
1.04563	21	16.3814
1.04752	17	16.3139
1.04941	24	16.2468
1.0513	18	16.1802
1.05319	20	16.114
1.05509	20	16.0481
1.05698	18	15.9827
1.05887	20	15.9177
1.06076	24	15.8531
1.06265	20	15.7889
1.06454	32	15.725
1.06644	18	15.6616
1.06833	20	15.5986
1.07022	15	15.536
1.07211	30	15.4737
1.074	14	15.4119
1.07589	17	15.3504
1.07778	21	15.2893
1.07968	13	15.2286
1.08157	11	15.1682
1.08346	20	15.1083
1.08535	22	15.0487
1.08724	23	14.9895
1.08914	21	14.9306
1.09103	27	14.8721
1.09292	13	14.814
1.09481	17	14.7562
1.09671	18	14.6988
1.0986	23	14.6418
1.10049	24	14.5851
1.10238	15	14.5287
1.10427	11	14.4727
1.10617	18	14.4171
1.10806	13	14.3618
1.10995	14	14.3068
1.11184	20	14.2522
1.11374	11	14.1979
1.11563	23	14.144
1.11752	11	14.0904
1.11942	16	14.0371
1.12131	14	13.9841
1.1232	12	13.9315
1.1251	16	13.8792
1.12699	16	13.8273
1.12888	14	13.7756
1.13078	25	13.7243
1.13267	12	13.6733
1.13456	23	13.6226
1.13645	17	13.5722
1.13835	25	13.5222
1.14024	15	13.4724
1.14214	20	13.423
1.14403	25	13.3738
1.14592	22	13.325
1.14782	17	13.2765
1.14971	17	13.2282
1.1516	12	13.1803
1.1535	15	13.1327
1.15539	12	13.0853
1.15729	12	13.0383
1.15918	22	12.9916
1.16108	26	12.9451
1.16297	20	12.8989
1.16487	11	12.853
1.16676	14	12.8074
1.16865	16	12.7621
1.17055	18	12.7171
1.17244	17	12.6723
1.17434	10	12.6278
1.17623	20	12.5836
1.17813	13	12.5397
1.18002	10	12.4961
1.18192	8	12.4527
1.18381	15	12.4095
1.18571	16	12.3667
1.1876	10	12.3241
1.1895	8	12.2818
1.19139	13	12.2397
1.19329	15	12.1979
1.19518	11	12.1564
1.19708	15	12.1151
1.19898	20	12.0741
1.20087	16	12.0333
1.20277	12	11.9928
1.20466	8	11.9526
1.20656	25	11.9125
1.20846	19	11.8728
1.21035	8	11.8333
1.21225	16	11.794
1.21415	18	11.7549
1.21604	7	11.7162
1.21794	17	11.6776
1.21984	15	11.6393
1.22173	12	11.6012
1.22363	19	11.5634
1.22552	8	11.5258
1.22742	8	11.4884
1.22932	10	11.4513
1.23122	8	11.4144
1.23311	16	11.3777
1.23501	16	11.3413
1.23691	13	11.305
1.23881	13	11.269
1.2407	12	11.2333
1.2426	20	11.1977
1.2445	9	11.1624
1.2464	15	11.1273
1.24829	7	11.0924
1.25019	12	11.0577
1.25209	12	11.0232
1.25399	14	10.989
1.25589	14	10.9549
1.25779	7	10.9211
1.25968	13	10.8875
1.26158	14	10.8541
1.26348	14	10.8209
1.26538	5	10.7879
1.26728	8	10.7551
1.26918	15	10.7225
1.27108	6	10.6901
1.27298	11	10.658
1.27488	10	10.626
1.27678	15	10.5942
1.27868	11	10.5626
1.28058	12	10.5312
1.28248	10	10.5
1.28437	18	10.469
1.28627	25	10.4382
1.28817	3	10.4076
1.29007	18	10.3771
1.29198	5	10.3469
1.29388	10	10.3168
1.29578	11	10.287
1.29768	11	10.2573
1.29958	8	10.2278
1.30148	10	10.1985
1.30338	10	10.1693
1.30528	13	10.1404
1.30718	10	10.1116
1.30908	8	10.083
1.31098	13	10.0546
1.31288	14	10.0264
1.31479	7	9.9983
1.31669	16	9.97041
1.31859	9	9.94269
1.32049	13	9.91515
1.32239	7	9.88777
1.32429	11	9.86057
1.3262	10	9.83353
1.3281	11	9.80666
1.33	9	9.77996
1.3319	14	9.75342
1.33381	7	9.72705
1.33571	12	9.70084
1.33761	10	9.67479
1.33952	13	9.64891
1.34142	15	9.62318
1.34332	15	9.59762
1.34522	9	9.57221
1.34713	11	9.54697
1.34903	16	9.52187
1.35094	16	9.49694
1.35284	20	9.47216
1.35474	19	9.44753
1.35665	15	9.42305
1.35855	19	9.39873
1.36046	12	9.37456
1.36236	19	9.35054
1.36427	24	9.32666
1.36617	20	9.30294
1.36807	18	9.27936
1.36998	16	9.25593
1.37189	18	9.23264
1.37379	14	9.2095
1.3757	10	9.1865
1.3776	14	9.16365
1.37951	13	9.14093
1.38141	10	9.11836
1.38332	11	9.09593
1.38522	16	9.07364
1.38713	15	9.05148
1.38904	10	9.02946
1.39094	12	9.00758
1.39285	14	8.98584
1.39476	11	8.96422
1.39666	18	8.94275
1.39857	2	8.9214
1.40048	11	8.90019
1.40238	6	8.87911
1.40429	18	8.85817
1.4062	13	8.83735
1.40811	13	8.81666
1.41002	10	8.7961
1.41192	9	8.77566
1.41383	12	8.75536
1.41574	16	8.73517
1.41765	7	8.71512
1.41956	11	8.69519
1.42146	4	8.67538
1.42337	3	8.6557
1.42528	11	8.63613
1.42719	10	8.61669
1.4291	6	8.59737
1.43101	9	8.57817
1.43292	9	8.55909
1.43483	13	8.54013
1.43674	9	8.52128
1.43865	10	8.50255
1.44056	17	8.48394
1.44247	12	8.46544
1.44438	15	8.44706
1.44629	7	8.42879
1.4482	12	8.41064
1.45011	10	8.39259
1.45202	10	8.37466
1.45393	12	8.35684
1.45584	8	8.33913
1.45775	13	8.32154
1.45967	6	8.30405
1.46158	12	8.28666
1.46349	12	8.26939
1.4654	5	8.25223
1.46731	10	8.23517
1.46923	9	8.21821
1.47114	8	8.20136
1.47305	7	8.18462
1.47496	14	8.16798
1.47688	9	8.15144
1.47879	5	8.13501
1.4807	12	8.11867
1.48262	15	8.10244
1.48453	12	8.08631
1.48644	8	8.07028
1.48836	11	8.05435
1.49027	7	8.03852
1.49219	9	8.02279
1.4941	10	8.00715
1.49602	7	7.99161
1.49793	8	7.97617
1.49984	12	7.96082
1.50176	6	7.94557
1.50367	12	7.93041
1.50559	3	7.91535
1.50751	10	7.90038
1.50942	5	7.8855
1.51134	10	7.87072
1.51325	3	7.85602
1.51517	4	7.84142
1.51709	15	7.82691
1.519	9	7.81249
1.52092	11	7.79816
1.52283	10	7.78391
1.52475	11	7.76976
1.52667	10	7.75569
1.52859	10	7.74171
1.5305	10	7.72782
1.53242	8	7.71401
1.53434	7	7.70029
1.53626	7	7.68666
1.53818	6	7.67311
1.54009	11	7.65964
1.54201	4	7.64626
1.54393	5	7.63295
1.54585	10	7.61974
1.54777	11	7.6066
1.54969	7	7.59355
1.55161	10	7.58057
1.55353	5	7.56768
1.55545	11	7.55487
1.55737	7	7.54213
1.55929	5	7.52948
1.56121	5	7.5169
1.56313	7	7.5044
1.56505	7	7.49198
1.56697	6	7.47964
1.56889	8	7.46737
1.57081	13	7.45518
1.57273	7	7.44307
1.57465	11	7.43103
1.57658	5	7.41906
1.5785	6	7.40717
1.58042	5	7.39535
1.58234	10	7.38361
1.58427	10	7.37194
1.58619	7	7.36034
1.58811	9	7.34881
1.59003	3	7.33736
1.59196	2	7.32597
1.59388	6	7.31466
1.5958	12	7.30341
1.59773	6	7.29224
1.59965	6	7.28114
1.60158	8	7.2701
1.6035	6	7.25913
1.60543	6	7.24824
1.60735	8	7.2374
1.60928	10	7.22664
1.6112	9	7.21594
1.61312	7	7.20531
1.61505	6	7.19475
1.61698	8	7.18425
1.6189	10	7.17381
1.62083	4	7.16344
1.62275	6	7.15314
1.62468	8	7.1429
1.62661	7	7.13272
1.62854	9	7.1226
1.63046	7	7.11255
1.63239	6	7.10256
1.63432	5	7.09263
1.63624	7	7.08277
1.63817	5	7.07296
1.6401	6	7.06322
1.64203	3	7.05353
1.64396	7	7.04391
1.64589	7	7.03435
1.64782	2	7.02484
1.64974	3	7.0154
1.65167	5	7.00601
1.6536	5	6.99668
1.65553	6	6.98741
1.65746	8	6.9782
1.65939	2	6.96904
1.66132	9	6.95994
1.66325	4	6.9509
1.66518	6	6.94191
1.66712	8	6.93298
1.66905	4	6.9241
1.67098	3	6.91528
1.67291	3	6.90652
1.67484	5	6.89781
1.67677	7	6.88915
1.67871	4	6.88054
1.68064	11	6.87199
1.68257	5	6.8635
1.6845	5	6.85505
1.68644	5	6.84666
1.68837	8	6.83832
1.6903	3	6.83003
1.69224	6	6.82179
1.69417	5	6.81361
1.69611	7	6.80547
1.69804	4	6.79739
1.69998	2	6.78935
1.70191	4	6.78137
1.70385	5	6.77343
1.70578	4	6.76555
1.70772	6	6.75771
1.70965	1	6.74992
1.71159	5	6.74218
1.71352	7	6.73449
1.71546	6	6.72685
1.7174	3	6.71925
1.71933	4	6.7117
1.72127	8	6.7042
1.72321	8	6.69674
1.72515	8	6.68933
1.72708	7	6.68196
1.72902	2	6.67465
1.73096	3	6.66737
1.7329	3	6.66015
1.73484	6	6.65296
1.73677	5	6.64582
1.73871	5	6.63873
1.74065	2	6.63168
1.74259	6	6.62467
1.74453	6	6.61771
1.74647	6	6.61079
1.74841	3	6.60391
1.75035	3	6.59708
1.75229	7	6.59029
1.75423	6	6.58354
1.75618	8	6.57683
1.75812	5	6.57016
1.76006	11	6.56354
1.762	4	6.55695
1.76394	2	6.55041
1.76589	2	6.54391
1.76783	10	6.53745
1.76977	8	6.53102
1.77171	6	6.52464
1.77366	6	6.5183
1.7756	3	6.512
1.77754	5	6.50573
1.77949	4	6.49951
1.78143	4	6.49332
1.78338	2	6.48717
1.78532	3	6.48106
1.78727	5	6.47499
1.78921	2	6.46895
1.79116	2	6.46296
1.7931	5	6.457
1.79505	2	6.45107
1.797	4	6.44519
1.79894	5	6.43934
1.80089	2	6.43352
1.80284	5	6.42775
1.80478	6	6.42201
1.80673	4	6.4163
1.80868	6	6.41063
1.81063	4	6.40499
1.81258	5	6.39939
1.81452	3	6.39383
1.81647	5	6.3883
1.81842	0	6.3828
1.82037	6	6.37734
1.82232	4	6.37191
1.82427	1	6.36651
1.82622	9	6.36115
1.82817	6	6.35582
1.83012	1	6.35053
1.83207	2	6.34527
1.83402	2	6.34004
1.83597	6	6.33484
1.83792	4	6.32967
1.83988	6	6.32454
1.84183	6	6.31944
1.84378	4	6.31437
1.84573	7	6.30933
1.84769	7	6.30432
1.84964	6	6.29935
1.85159	5	6.2944
1.85354	3	6.28949
1.8555	0	6.28461
1.85745	1	6.27975
1.85941	3	6.27493
1.86136	8	6.27014
1.86332	3	6.26537
1.86527	4	6.26064
1.86723	3	6.25593
1.86918	2	6.25126
1.87114	3	6.24661
1.87309	2	6.24199
1.87505	5	6.2374
1.87701	1	6.23284
1.87896	4	6.22831
1.88092	3	6.22381
1.88288	1	6.21933
1.88484	3	6.21488
1.8868	2	6.21046
1.88875	1	6.20607
1.89071	2	6.2017
1.89267	4	6.19736
1.89463	2	6.19305
1.89659	6	6.18876
1.89855	1	6.1845
1.90051	4	6.18027
1.90247	7	6.17606
1.90443	1	6.17188
1.90639	4	6.16773
1.90835	1	6.1636
1.91031	4	6.1595
1.91227	2
1.91424	2
1.9162	4
1.91816	5
1.92012	5
1.92209	2
1.92405	4
1.92601	4
1.92798	2
1.92994	0
1.93191	3
1.93387	2
1.93583	5
1.9378	3
1.93977	4
1.94173	4

## Sheet: fig. 4f
fig. 4f
X1	Y1 (200 mW)	X2	Y2 (150 mW)	X3	Y3 (50 mW)
712.66	62.616	721.738	95.579	704.446	61.7587
712.876	62.731	721.954	95.8994	704.662	61.6813
713.092	62.8489	722.17	96.2245	704.878	61.6045
713.308	62.9696	722.387	96.5542	705.094	61.5284
713.524	63.0932	722.603	96.8886	705.31	61.4528
713.74	63.2196	722.819	97.2277	705.526	61.3778
713.957	63.3488	723.035	97.5714	705.743	61.3033
714.173	63.4809	723.251	97.9197	705.959	61.2295
714.389	63.6158	723.467	98.2727	706.175	61.1563
714.605	63.7535	723.684	98.6304	706.391	61.0836
714.821	63.8941	723.9	98.9927	706.607	61.0115
715.037	64.0375	724.116	99.3597	706.823	60.9401
715.254	64.1837	724.332	99.7313	707.04	60.8692
715.47	64.3328	724.548	100.108	707.256	60.7989
715.686	64.4847	724.764	100.489	707.472	60.7292
715.902	64.6395	724.981	100.874	707.688	60.6601
716.118	64.7971	725.197	101.264	707.904	60.5915
716.334	64.9575	725.413	101.659	708.12	60.5236
716.55	65.1208	725.629	102.059	708.336	60.4562
716.767	65.2869	725.845	102.463	708.553	60.3894
716.983	65.4558	726.061	102.872	708.769	60.3233
717.199	65.6276	726.278	103.286	708.985	60.2577
717.415	65.8022	726.494	103.704	709.201	60.1927
717.631	65.9796	726.71	104.127	709.417	60.1283
717.847	66.1599	726.926	104.554	709.633	60.0644
718.063	66.343	727.142	104.986	709.85	60.0012
718.28	66.529	727.358	105.423	710.066	59.9385
718.496	66.7178	727.574	105.865	710.282	59.8765
718.712	66.9094	727.791	106.311	710.498	59.815
718.928	67.1039	728.007	106.761	710.714	59.7541
719.144	67.3012	728.223	107.217	710.93	59.6938
719.361	67.5013	728.439	107.677	711.146	59.6341
719.577	67.7043	728.655	108.142	711.363	59.575
719.793	67.9101	728.871	108.611	711.579	59.5165
720.009	68.1187	729.087	109.085	711.795	59.4585
720.225	68.3302	729.304	109.564	712.011	59.4012
720.441	68.5445	729.52	110.047	712.227	59.3444
720.657	68.7617	729.736	110.535	712.443	59.2883
720.874	68.9817	729.952	111.028	712.66	59.2327
721.09	69.2045	730.168	111.525	712.876	59.1777
721.306	69.4302	730.385	112.027	713.092	59.1233
721.522	69.6587	730.601	112.534	713.308	59.0694
721.738	69.89	730.817	113.045	713.524	59.0162
721.954	70.1242	731.033	113.561	713.74	58.9636
722.17	70.3612	731.249	114.082	713.957	58.9115
722.387	70.601	731.465	114.607	714.173	58.86
722.603	70.8437	731.681	115.137	714.389	58.8092
722.819	71.0892	731.898	115.672	714.605	58.7589
723.035	71.3376	732.114	116.211	714.821	58.7092
723.251	71.5887	732.33	116.755	715.037	58.6601
723.467	71.8428	732.546	117.303	715.254	58.6115
723.684	72.0996	732.762	117.857	715.47	58.5636
723.9	72.3593	732.978	118.415	715.686	58.5163
724.116	72.6219	733.194	118.977	715.902	58.4695
724.332	72.8872	733.411	119.544	716.118	58.4233
724.548	73.1554	733.627	120.116	716.334	58.3777
724.764	73.4265	733.843	120.693	716.55	58.3327
724.981	73.7004	734.059	121.274	716.767	58.2883
725.197	73.9771	734.275	121.859	716.983	58.2445
725.413	74.2566	734.491	122.45	717.199	58.2013
725.629	74.539	734.708	123.045	717.415	58.1587
725.845	74.8242	734.924	123.645	717.631	58.1166
726.061	75.1123	735.14	124.249	717.847	58.0751
726.278	75.4032	735.356	124.858	718.063	58.0343
726.494	75.6969	735.572	125.472	718.28	57.994
726.71	75.9935	735.788	126.09	718.496	57.9543
726.926	76.2929	736.005	126.714	718.712	57.9152
727.142	76.5951	736.221	127.341	718.928	57.8767
727.358	76.9002	736.437	127.974	719.144	57.8387
727.574	77.2081	736.653	128.611	719.361	57.8014
727.791	77.5189	736.869	129.252	719.577	57.7646
728.007	77.8325	737.085	129.899	719.793	57.7285
728.223	78.1489	737.302	130.55	720.009	57.6929
728.439	78.4681	737.518	131.205	720.225	57.6579
728.655	78.7902	737.734	131.866	720.441	57.6235
728.871	79.1152	737.95	132.53	720.657	57.5897
729.087	79.4429	738.166	133.2	720.874	57.5565
729.304	79.7735	738.382	133.874	721.09	57.5238
729.52	80.107	738.598	134.553	721.306	57.4918
729.736	80.4433	738.815	135.237	721.522	57.4603
729.952	80.7824	739.031	135.925	721.738	57.4295
730.168	81.1243	739.247	136.618	721.954	57.3992
730.385	81.4691	739.463	137.315	722.17	57.3695
730.601	81.8167	739.679	138.018	722.387	57.3404
730.817	82.1672	739.895	138.725	722.603	57.3119
731.033	82.5205	740.112	139.436	722.819	57.2839
731.249	82.8766	740.328	140.152	723.035	57.2566
731.465	83.2356	740.544	140.873	723.251	57.2299
731.681	83.5974	740.76	141.599	723.467	57.2037
731.898	83.962	740.976	142.329	723.684	57.1781
732.114	84.3295	741.192	143.063	723.9	57.1531
732.33	84.6998	741.408	143.803	724.116	57.1287
732.546	85.0729	741.625	144.547	724.332	57.1049
732.762	85.4489	741.841	145.296	724.548	57.0817
732.978	85.8277	742.057	146.049	724.764	57.0591
733.194	86.2094	742.273	146.807	724.981	57.037
733.411	86.5939	742.489	147.57	725.197	57.0156
733.627	86.9812	742.705	148.337	725.413	56.9947
733.843	87.3714	742.922	149.109	725.629	56.9745
734.059	87.7644	743.138	149.886	725.845	56.9548
734.275	88.1602	743.354	150.667	726.061	56.9357
734.491	88.2115	743.57	151.996	726.278	56.6293
734.708	88.7089	743.786	152.799	726.494	56.1547
734.924	89.0948	744.002	153.865	726.71	56.0001
735.14	89.6496	744.218	154.843	726.926	56.0412
735.356	90.0597	744.435	155.468	727.142	55.9497
735.572	90.5815	744.651	156.152	727.358	55.8964
735.788	91.0489	744.867	156.993	727.574	56.0981
736.005	91.4847	745.083	157.923	727.791	55.9552
736.221	91.9413	745.299	158.599	728.007	56.0452
736.437	92.5824	745.515	160.015	728.223	56.1293
736.653	93.0794	745.732	160.921	728.439	56.1986
736.869	93.2585	745.948	161.705	728.655	56.3875
737.085	93.8218	746.164	162.03	728.871	56.4476
737.302	94.2631	746.38	163.102	729.087	56.2584
737.518	94.6921	746.596	164.296	729.304	56.1192
737.734	95.2137	746.812	165.204	729.52	56.0617
737.95	95.6517	747.029	165.341	729.736	55.9872
738.166	95.9577	747.245	166.363	729.952	55.9714
738.382	96.3699	747.461	166.938	730.168	55.7577
738.598	96.4984	747.677	167.861	730.385	55.621
738.815	96.8844	747.893	168.875	730.601	55.9808
739.031	96.8205	748.109	169.697	730.817	55.6866
739.247	97.5018	748.326	170.693	731.033	55.9123
739.463	97.981	748.542	171.916	731.249	55.718
739.679	98.4235	748.758	172.644	731.465	55.6648
739.895	99.1788	748.974	173.856	731.681	55.6183
740.112	99.316	749.19	174.882	731.898	55.4678
740.328	99.9787	749.406	176.004	732.114	55.8547
740.544	100.454	749.622	176.742	732.33	55.7611
740.76	101.416	749.839	176.99	732.546	55.8852
740.976	101.801	750.055	178.227	732.762	55.8242
741.192	102.524	750.271	178.704	732.978	55.7622
741.408	103.033	750.487	179.875	733.194	55.7372
741.625	103.579	750.703	180.883	733.411	55.6915
741.841	104.152	750.919	181.958	733.627	55.5323
742.057	104.598	751.135	182.961	733.843	55.7421
742.273	105.133	751.352	183.797	734.059	56.1396
742.489	105.633	751.568	184.757	734.275	56.0981
742.705	106.059	751.784	185.802	734.491	56.2088
742.922	106.758	752	186.814	734.708	56.1224
743.138	107.542	752.216	187.857	734.924	56.1016
743.354	107.477	752.433	189.22	735.14	56.0932
743.57	107.86	752.649	190.368	735.356	56.1534
743.786	108.482	752.865	190.671	735.572	56.0134
744.002	108.893	753.081	191.632	735.788	55.9609
744.218	109.375	753.297	191.601	736.005	56.0754
744.435	109.968	753.513	192.918	736.221	55.9863
744.651	110.838	753.729	194.3	736.437	55.3605
744.867	111.375	753.946	195.359	736.653	55.1922
745.083	111.795	754.162	196.595	736.869	55.7564
745.299	112.793	754.378	197.96	737.085	55.6719
745.515	113.351	754.594	198.45	737.302	55.3733
745.732	113.725	754.81	199.275	737.518	55.6281
745.948	114.201	755.026	200.492	737.734	55.5405
746.164	114.828	755.243	201.762	737.95	55.4729
746.38	115.46	755.459	202.791	738.166	55.5892
746.596	116.188	755.675	204.232	738.382	55.4282
746.812	117.07	755.891	204.658	738.598	54.7804
747.029	117.778	756.107	205.201	738.815	54.6101
747.245	117.269	756.323	206.363	739.031	54.9332
747.461	118.678	756.539	207.944	739.247	54.7666
747.677	119.472	756.756	209.203	739.463	54.4541
747.893	120.186	756.972	210.338	739.679	54.5388
748.109	120.757	757.188	211.362	739.895	54.8975
748.326	121.176	757.404	212.62	740.112	54.5628
748.542	121.668	757.62	214.139	740.328	55.108
748.758	122.591	757.836	215.411	740.544	54.9756
748.974	123.148	758.053	216.609	740.76	55.2942
749.19	123.835	758.269	218.01	740.976	55.2509
749.406	124.535	758.485	219.526	741.192	54.3893
749.622	124.842	758.701	220.541	741.408	54.5093
749.839	125.364	758.917	221.316	741.625	54.7827
750.055	126.235	759.133	222.35	741.841	54.7603
750.271	126.063	759.35	222.188	742.057	54.7919
750.487	126.71	759.566	223.572	742.273	54.9751
750.703	127.4	759.782	224.853	742.489	55.0754
750.919	127.901	759.998	226.293	742.705	54.8081
751.135	128.644	760.214	227.496	742.922	54.6874
751.352	128.753	760.43	228.613	743.138	54.8725
751.568	129.335	760.646	229.816	743.354	54.6493
751.784	130.062	760.862	231.209	743.57	54.3938
752	130.618	761.079	232.255	743.786	54.3069
752.216	131.204	761.295	232.979	744.002	54.7928
752.433	131.954	761.511	233.883	744.218	54.8672
752.649	132.836	761.727	235.23	744.435	55.6144
752.865	133.413	761.943	236.66	744.651	55.6261
753.081	133.94	762.159	237.658	744.867	55.5497
753.297	134.487	762.376	238.651	745.083	55.5204
753.513	134.83	762.592	239.629	745.299	55.6099
753.729	135.338	762.808	240.743	745.515	55.7726
753.946	135.988	763.024	241.881	745.732	55.8767
754.162	136.677	763.24	243.04	745.948	55.6387
754.378	137.251	763.457	244.363	746.164	56.1941
754.594	137.95	763.673	245.344	746.38	56.5911
754.81	138.328	763.889	246.517	746.596	56.8063
755.026	139.334	764.105	247.401	746.812	56.9183
755.243	139.928	764.321	248.671	747.029	57.1746
755.459	140.534	764.537	249.943	747.245	57.4371
755.675	141.05	764.753	251.807	747.461	57.8828
755.891	141.64	764.97	252.773	747.677	57.7737
756.107	142.384	765.186	254.174	747.893	57.9899
756.323	142.952	765.402	255.08	748.109	58.8303
756.539	143.634	765.618	255.964	748.326	58.9143
756.756	144.294	765.834	256.384	748.542	59.121
756.972	144.833	766.05	257.84	748.758	59.1532
757.188	145.395	766.266	259.295	748.974	59.4451
757.404	146.48	766.483	260.835	749.19	59.5709
757.62	146.749	766.699	261.912	749.406	60.25
757.836	147.527	766.915	263.189	749.622	60.3846
758.053	148.193	767.131	264.451	749.839	60.2698
758.269	148.926	767.347	265.62	750.055	60.4414
758.485	148.944	767.563	267.177	750.271	60.3305
758.701	149.549	767.78	268.825	750.487	60.572
758.917	150.295	767.996	269.918	750.703	60.568
759.133	150.844	768.212	270.346	750.919	60.6282
759.35	151.567	768.428	272.201	751.135	60.8606
759.566	152.211	768.644	273.173	751.352	61.1544
759.782	152.759	768.86	273.992	751.568	61.2193
759.998	153.377	769.077	274.565	751.784	61.4965
760.214	153.952	769.293	275.797	752	61.6225
760.43	154.727	769.509	276.604	752.216	62.0289
760.646	155.323	769.725	278.361	752.433	62.3677
760.862	155.984	769.941	280.29	752.649	62.3339
761.079	156.51	770.157	281.518	752.865	62.5816
761.295	157.24	770.374	282.847	753.081	62.7367
761.511	157.787	770.59	283.735	753.297	62.8389
761.727	158.455	770.806	284.513	753.513	63.1545
761.943	159.235	771.022	285.605	753.729	63.3531
762.159	159.954	771.238	287.133	753.946	63.5986
762.376	160.436	771.454	288.197	754.162	64.1191
762.592	161.004	771.67	288.968	754.378	64.2017
762.808	161.584	771.887	290.456	754.594	64.2604
763.024	162.283	772.103	292.185	754.81	64.4133
763.24	163.042	772.319	293.103	755.026	64.3707
763.457	163.665	772.535	293.906	755.243	64.4138
763.673	164.123	772.751	295.147	755.459	64.6136
763.889	165.018	772.967	295.979	755.675	64.8293
764.105	165.756	773.183	296.75	755.891	64.823
764.321	166.627	773.4	298.572	756.107	64.569
764.537	167.498	773.616	300.465	756.323	64.6679
764.753	168.512	773.832	301.7	756.539	64.7527
764.97	169.443	774.048	302.805	756.756	64.9009
765.186	170.248	774.264	304.462	756.972	65.0033
765.402	170.837	774.481	305.241	757.188	65.0114
765.618	171.357	774.697	306.465	757.404	64.8699
765.834	172.045	774.913	307.604	757.62	65.16
766.05	172.432	775.129	308.303	757.836	65.2004
766.266	173.403	775.345	309.862	758.053	65.2389
766.483	174.221	775.561	309.616	758.269	65.3678
766.699	175.155	775.777	310.77	758.485	65.3463
766.915	176.073	775.994	311.681	758.701	65.402
767.131	176.621	776.21	312.538	758.917	65.6763
767.347	177.314	776.426	313.166	759.133	65.7609
767.563	177.741	776.642	314.339	759.35	65.908
767.78	178.518	776.858	315.286	759.566	65.9488
767.996	178.857	777.074	316.383	759.782	66.0586
768.212	179.451	777.29	317.398	759.998	66.3323
768.428	180.009	777.507	318.864	760.214	66.6708
768.644	180.831	777.723	320.223	760.43	66.8589
768.86	181.892	777.939	322.484	760.646	67.1729
769.077	182.3	778.155	323.419	760.862	67.2361
769.293	182.755	778.371	324.646	761.079	67.2832
769.509	183.331	778.587	326.223	761.295	67.0124
769.725	183.979	778.804	327.336	761.511	67.3435
769.941	184.317	779.02	328.635	761.727	67.5398
770.157	184.808	779.236	329.463	761.943	67.5687
770.374	185.446	779.452	331.126	762.159	67.5715
770.59	186.039	779.668	332.098	762.376	67.7173
770.806	186.772	779.884	333.542	762.592	67.863
771.022	187.274	780.101	334.729	762.808	67.9376
771.238	187.843	780.317	335.718	763.024	67.9818
771.454	188.408	780.533	336.929	763.24	67.9232
771.67	189.163	780.749	338.565	763.457	67.8117
771.887	189.908	780.965	339.968	763.673	68.1336
772.103	190.745	781.181	340.987	763.889	68.1548
772.319	191.325	781.398	341.548	764.105	68.1931
772.535	191.853	781.614	342.506	764.321	68.0704
772.751	192.553	781.83	342.797	764.537	68.2792
772.967	193.514	782.046	343.935	764.753	68.6783
773.183	193.941	782.262	345.177	764.97	68.7562
773.4	194.955	782.478	346.141	765.186	68.7534
773.616	195.752	782.694	347.251	765.402	69.4434
773.832	196.522	782.911	348.501	765.618	69.8798
774.048	197.283	783.127	349.347	765.834	69.9275
774.264	197.709	783.343	350.25	766.05	70.1453
774.481	198.148	783.559	351.86	766.266	70.44
774.697	198.919	783.775	352.755	766.483	71.0973
774.913	199.598	783.991	353.792	766.699	71.4366
775.129	200.041	784.207	355.049	766.915	71.5784
775.345	200.645	784.424	356.071	767.131	71.6618
775.561	201.456	784.64	358.383	767.347	71.6291
775.777	201.947	784.856	359.66	767.563	72.0866
775.994	203.066	785.072	360.471	767.78	72.2217
776.21	203.77	785.288	361.665	767.996	72.2605
776.426	204.347	785.505	360.904	768.212	72.4467
776.642	204.899	785.721	361.89	768.428	72.6458
776.858	205.563	785.937	362.96	768.644	72.7635
777.074	206.354	786.153	363.286	768.86	72.8517
777.29	207.064	786.369	364.222	769.077	72.9807
777.507	207.884	786.585	364.926	769.293	73.1375
777.723	208.893	786.801	363.305	769.509	72.6859
777.939	210.138	787.018	363.887	769.725	72.6987
778.155	210.73	787.234	365.076	769.941	73.1612
778.371	211.195	787.45	365.453	770.157	73.2008
778.587	211.726	787.666	366.659	770.374	73.2668
778.804	212.334	787.882	367.868	770.59	73.2315
779.02	212.884	788.098	368.899	770.806	73.2644
779.236	213.298	788.314	369.867	771.022	73.2705
779.452	213.89	788.531	370.683	771.238	73.2533
779.668	214.591	788.747	371.575	771.454	73.2822
779.884	214.739	788.963	371.806	771.67	73.4645
780.101	215.292	789.179	372.702	771.887	73.4471
780.317	216.144	789.395	373.435	772.103	72.6728
780.533	216.895	789.611	375.391	772.319	72.7281
780.749	217.704	789.828	375.912	772.535	72.9158
780.965	218.4	790.044	376.29	772.751	73.1306
781.181	218.95	790.26	377.412	772.967	73.0131
781.398	219.508	790.476	379.293	773.183	73.3154
781.614	220.113	790.692	380.231	773.4	73.5036
781.83	220.928	790.908	380.982	773.616	73.5782
782.046	221.922	791.125	381.761	773.832	73.8277
782.262	222.661	791.341	382.545	774.048	73.8603
782.478	223.785	791.557	383.191	774.264	73.7617
782.694	223.58	791.773	383.382	774.481	73.9995
782.911	224.219	791.989	383.756	774.697	74.46
783.127	224.72	792.205	384.522	774.913	74.7873
783.343	225.168	792.422	385.163	775.129	74.7532
783.559	225.569	792.638	386.109	775.345	74.6795
783.775	226.225	792.854	386.653	775.561	74.8523
783.991	226.994	793.07	387.478	775.777	74.7776
784.207	227.676	793.286	387.9	775.994	74.7464
784.424	228.346	793.502	388.466	776.21	74.6548
784.64	229.146	793.718	389.346	776.426	74.5946
784.856	229.974	793.935	389.581	776.642	74.4478
785.072	230.767	794.151	388.106	776.858	74.5365
785.288	231.272	794.367	388.666	777.074	74.6527
785.505	231.765	794.583	389.097	777.29	74.6203
785.721	232.381	794.799	389.636	777.507	74.4857
785.937	233.112	795.015	390.053	777.723	74.4687
786.153	233.892	795.232	391.031	777.939	74.2936
786.369	234.454	795.448	391.491	778.155	73.4704
786.585	234.85	795.664	391.936	778.371	73.6219
786.801	234.587	795.88	392.237	778.587	73.6249
787.018	235.1	796.096	392.463	778.804	73.6127
787.234	235.576	796.312	393.524	779.02	73.4678
787.45	235.235	796.529	393.558	779.236	73.5649
787.666	235.809	796.745	394.181	779.452	73.3118
787.882	236.074	796.961	393.606	779.668	73.3774
788.098	236.22	797.177	393.469	779.884	74.2286
788.314	236.979	797.393	394.036	780.101	74.4303
788.531	237.506	797.609	394.665	780.317	74.5195
788.747	237.61	797.825	394.529	780.533	74.5902
788.963	237.966	798.042	395.069	780.749	74.958
789.179	238.343	798.258	396.013	780.965	75.0131
789.395	238.618	798.474	396.649	781.181	74.5138
789.611	239.139	798.69	396.904	781.398	74.7478
789.828	239.125	798.906	397.592	781.614	74.9608
790.044	239.601	799.122	397.806	781.83	75.1236
790.26	240.299	799.338	398.985	782.046	76.0387
790.476	240.623	799.555	400.382	782.262	76.3772
790.692	242.087	799.771	400.709	782.478	76.1987
790.908	242.572	799.987	401.231	782.694	76.6758
791.125	243.181	800.203	401.734	782.911	77.1092
791.341	243.783	800.419	401.979	783.127	77.3033
791.557	244.195	800.635	402.396	783.343	77.222
791.773	244.728	800.852	402.508	783.559	76.7132
791.989	245.255	801.068	402.684	783.775	76.9044
792.205	245.543	801.284	402.498	783.991	77.262
792.422	245.909	801.5	402.593	784.207	77.4724
792.638	246.735	801.716	402.332	784.424	77.4832
792.854	247.425	801.932	402.665	784.64	78.6204
793.07	247.812	802.149	403.112	784.856	78.3322
793.286	248.496	802.365	403.432	785.072	78.5103
793.502	248.75	802.581	403.539	785.288	78.9452
793.718	249.66	802.797	404.864	785.505	79.0234
793.935	250.051	803.013	404.643	785.721	79.4479
794.151	250.455	803.229	404.607	785.937	79.5419
794.367	250.875	803.446	404.57	786.153	79.9107
794.583	251.186	803.662	404.617	786.369	79.6746
794.799	252.133	803.878	404.448	786.585	79.6867
795.015	252.353	804.094	404.407	786.801	80.0024
795.232	252.7	804.31	404.241	787.018	80.6661
795.448	252.684	804.526	404.231	787.234	80.5117
795.664	252.994	804.742	404.853	787.45	80.2471
795.88	253.026	804.959	404.748	787.666	80.098
796.096	252.805	805.175	404.323	787.882	80.1361
796.312	252.875	805.391	403.979	788.098	80.2723
796.529	253.229	805.607	403.712	788.314	80.582
796.745	253.432	805.823	403.427	788.531	80.748
796.961	253.789	806.039	403.759	788.747	80.9298
797.177	254.203	806.256	403.793	788.963	80.8453
797.393	254.415	806.472	403.654	789.179	81.1255
797.609	254.583	806.688	403.148	789.395	81.552
797.825	254.743	806.904	402.369	789.611	82.0888
798.042	254.793	807.12	402.189	789.828	82.4326
798.258	254.917	807.336	401.957	790.044	82.4603
798.474	255.268	807.553	401.573	790.26	82.8532
798.69	255.584	807.769	401.198	790.476	82.9116
798.906	255.86	807.985	400.712	790.692	83.2546
799.122	255.962	808.201	400.271	790.908	83.5336
799.338	256.141	808.417	399.778	791.125	84.5023
799.555	256.248	808.633	399.335	791.341	84.7425
799.771	256.351	808.849	399.247	791.557	84.9493
799.987	256.5	809.066	398.949	791.773	85.4196
800.203	256.45	809.282	398.347	791.989	85.615
800.419	256.464	809.498	397.804	792.205	85.8487
800.635	256.416	809.714	396.584	792.422	85.9598
800.852	256.298	809.93	395.928	792.638	85.5781
801.068	256.239	810.146	395.576	792.854	85.8131
801.284	256.353	810.362	395.078	793.07	85.6492
801.5	256.297	810.579	394.443	793.286	85.9635
801.716	255.938	810.795	394.017	793.502	86.0522
801.932	256.48	811.011	393.396	793.718	86.342
802.149	256.6	811.227	392.677	793.935	85.8827
802.365	256.473	811.443	392.131	794.151	86.3096
802.581	255.929	811.659	392.481	794.367	86.7051
802.797	256.032	811.876	392.248	794.583	86.902
803.013	255.984	812.092	391.914	794.799	87.1513
803.229	255.888	812.308	391.781	795.015	87.3069
803.446	255.902	812.524	391.828	795.232	87.0181
803.662	255.733	812.74	391.435	795.448	86.8846
803.878	255.508	812.956	390.98	795.664	86.9031
804.094	255.426	813.173	390.141	795.88	86.9696
804.31	255.332	813.389	389.701	796.096	87.183
804.526	255.433	813.605	389.194	796.312	87.1756
804.742	255.289	813.821	388.462	796.529	87.4401
804.959	255.153	814.037	387.771	796.745	87.3348
805.175	254.849	814.253	387.195	796.961	87.3852
805.391	254.89	814.47	386.836	797.177	87.4132
805.607	254.707	814.686	386.051	797.393	87.3433
805.823	254.569	814.902	385.282	797.609	86.9013
806.039	254.31	815.118	384.896	797.825	86.7034
806.256	253.96	815.334	382.62	798.042	86.5812
806.472	253.869	815.55	381.362	798.258	86.7809
806.688	253.612	815.766	381.115	798.474	87.0325
806.904	253.447	815.983	380.409	798.69	87.148
807.12	253.601	816.199	379.461	798.906	87.0906
807.336	253.456	816.415	379.21	799.122	87.0905
807.553	253.103	816.631	378.617	799.338	87.1053
807.769	252.814	816.847	377.601	799.555	87.7061
807.985	252.31	817.063	377.078	799.771	87.9643
808.201	251.865	817.279	376.166	799.987	87.9923
808.417	251.501	817.496	375.576	800.203	87.5018
808.633	250.994	817.712	374.98	800.419	87.4508
808.849	250.821	817.928	374.065	800.635	87.514
809.066	250.555	818.144	372.27	800.852	87.8614
809.282	249.694	818.36	371.496	801.068	87.8279
809.498	249.313	818.577	370.512	801.284	87.8425
809.714	248.814	818.793	369.13	801.5	87.3969
809.93	248.364	819.009	369.806	801.716	87.4914
810.146	247.873	819.225	369.094	801.932	87.7615
810.362	247.378	819.441	368.176	802.149	88.2735
810.579	247.262	819.657	367.264	802.365	88.558
810.795	246.934	819.873	366.956	802.581	88.6057
811.011	246.612	820.09	366.287	802.797	88.4467
811.227	246.412	820.306	365.409	803.013	88.6443
811.443	246.346	820.522	364.981	803.229	88.8269
811.659	245.901	820.738	363.894	803.446	88.7574
811.876	245.893	820.954	363.756	803.662	88.6215
812.092	245.448	821.17	362.307	803.878	88.7018
812.308	245.13	821.386	361.002	804.094	88.7972
812.524	244.986	821.603	360.251	804.31	89.0095
812.74	244.855	821.819	359.164	804.526	89.352
812.956	244.556	822.035	357.873	804.742	89.7919
813.173	244.266	822.251	357.232	804.959	89.6691
813.389	244.078	822.467	356.55	805.175	89.5369
813.605	244.234	822.683	356.154	805.391	89.6243
813.821	243.846	822.9	355.632	805.607	89.6134
814.037	243.399	823.116	354.855	805.823	89.5577
814.253	243.131	823.332	353.417	806.039	89.4582
814.47	243.022	823.548	352.415	806.256	89.5565
814.686	242.357	823.764	351.226	806.472	89.7386
814.902	242.017	823.98	349.842	806.688	89.7839
815.118	241.828	824.197	348.678	806.904	89.8118
815.334	241.207	824.413	347.217	807.12	89.914
815.55	240.699	824.629	345.793	807.336	89.8969
815.766	240.412	824.845	345.3	807.553	89.8835
815.983	240.082	825.061	344.203	807.769	89.979
816.199	239.569	825.277	342.438	807.985	90.3851
816.415	239.161	825.494	341.152	808.201	90.2698
816.631	238.847	825.71	340.211	808.417	90.175
816.847	238.462	825.926	339.253	808.633	89.9078
817.063	238.06	826.142	338.351	808.849	89.5907
817.279	237.626	826.358	337.138	809.066	89.3682
817.496	236.987	826.574	335.766	809.282	89.2477
817.712	236.713	826.79	335.282	809.498	89.1886
817.928	236.352	827.007	333.904	809.714	89.1419
818.144	235.429	827.223	333.047	809.93	89.1563
818.36	234.923	827.439	331.835	810.146	88.9762
818.577	234.642	827.655	330.431	810.362	89.1569
818.793	234.203	827.871	329.291	810.579	89.1945
819.009	233.648	828.087	327.787	810.795	89.1987
819.225	233.562	828.303	326.359	811.011	88.9744
819.441	233.098	828.52	325.386	811.227	88.82
819.657	232.633	828.736	324.083	811.443	89.035
819.873	232.052	828.952	324.784	811.659	88.7696
820.09	231.718	829.168	323.357	811.876	88.5342
820.306	230.787	829.384	321.88	812.092	88.4098
820.522	230.312	829.601	321.095	812.308	88.4165
820.738	229.634	829.817	319.542	812.524	88.0715
820.954	229.086	830.033	318.851	812.74	87.9603
821.17	228.29	830.249	320.042	812.956	88.2172
821.386	227.641	830.465	319.002	813.173	88.161
821.603	226.915	830.681	317.788	813.389	87.9824
821.819	226.504	830.898	317.666	813.605	87.8958
822.035	225.626	831.114	316.698	813.821	87.6379
822.251	223.574	831.33	314.778	814.037	87.6422
822.467	223.104	831.546	314.489	814.253	87.6188
822.683	222.674	831.762	313.823	814.47	87.2403
822.9	222.254	831.978	312.997	814.686	87.2621
823.116	221.754	832.194	311.701	814.902	87.0125
823.332	221.589	832.41	311.137	815.118	87.054
823.548	221.17	832.627	310.995	815.334	86.8452
823.764	220.553	832.843	310.037	815.55	87.4596
823.98	219.999	833.059	308.691	815.766	87.2867
824.197	219.312	833.275	307.932	815.983	87.314
824.413	218.614	833.491	308.364	816.199	87.0583
824.629	218.118	833.707	308.06	816.415	87.1525
824.845	217.35	833.924	307.246	816.631	87.0404
825.061	217.058	834.14	306.575	816.847	86.6727
825.277	216.043	834.356	306.582	817.063	86.5716
825.494	215.354	834.572	305.932	817.279	86.3305
825.71	214.46	834.788	305.737	817.496	85.7701
825.926	213.98	835.004	304.644	817.712	86.0109
826.142	213.91	835.221	304.894	817.928	85.5218
826.358	213.275	835.437	304.819	818.144	85.2224
826.574	212.899	835.653	304.591	818.36	84.9122
826.79	212.31	835.869	303.173	818.577	84.845
827.007	211.93	836.085	302.763	818.793	85.0103
827.223	211.293	836.301	302.431	819.009	84.8488
827.439	210.779	836.518	302.177	819.225	84.6794
827.655	210.222	836.734	302.763	819.441	84.3697
827.871	209.796	836.95	302.799	819.657	83.5101
828.087	208.639	837.166	302.84	819.873	83.5095
828.303	207.485	837.382	303.38	820.09	83.5648
828.52	206.153	837.598	304.615	820.306	83.4463
828.736	205.554	837.814	304.947	820.522	83.3061
828.952	204.608	838.031	305.59	820.738	83.1232
829.168	203.975	838.247	306.332	820.954	83.2149
829.384	203.461	838.463	307.077	821.17	83.1811
829.601	202.861	838.679	307.136	821.386	83.2979
829.817	202.152	838.895	307.651	821.603	83.9761
830.033	201.548	839.111	308.472	821.819	83.9558
830.249	202.103	839.327	308.908	822.035	83.462
830.465	201.625	839.544	309.614	822.251	83.4041
830.681	201.356	839.76	310.245	822.467	83.5109
830.898	202.037	839.976	311.311	822.683	83.5051
831.114	201.942	840.192	312.501	822.9	83.6222
831.33	202.018	840.408	314.134	823.116	83.3495
831.546	201.81	840.625	314.505	823.332	83.0624
831.762	201.449	840.841	315.268	823.548	82.8326
831.978	201.458	841.057	316.012	823.764	82.6376
832.194	201.232	841.273	317.353	823.98	82.5017
832.41	201.288	841.489	318.122	824.197	82.171
832.627	201.369	841.705	318.972	824.413	81.8713
832.843	201.59	841.921	319.397	824.629	82.1847
833.059	201.291	842.138	319.99	824.845	81.8771
833.275	201.713	842.354	320.504	825.061	81.6245
833.491	201.632	842.57	321.662	825.277	81.3236
833.707	201.487	842.786	322.539	825.494	81.1565
833.924	200.918	843.002	323.084	825.71	80.8388
834.14	200.929	843.218	324.342	825.926	80.7149
834.356	200.704	843.434	325.194	826.142	80.387
834.572	200.44	843.651	326.338	826.358	80.0445
834.788	200.243	843.867	327.713	826.574	79.7341
835.004	200.023	844.083	328.541	826.79	79.6405
835.221	200.085	844.299	329.806	827.007	80.3827
835.437	200.008	844.515	331.127	827.223	80.212
835.653	199.795	844.731	332.288	827.439	79.6591
835.869	199.727	844.948	333.14	827.655	79.2235
836.085	199.255	845.164	334.682	827.871	79.0624
836.301	198.924	845.38	334.855	828.087	78.5963
836.518	198.97	845.596	336.165	828.303	78.4373
836.734	198.713	845.812	337.544	828.52	78.2445
836.95	198.681	846.028	338.935	828.736	77.907
837.166	198.742	846.245	339.999	828.952	77.7571
837.382	198.579	846.461	341.362	829.168	77.2843
837.598	198.325	846.677	342.867	829.384	77.1901
837.814	198.35	846.893	344.314	829.601	76.8394
838.031	198.421	847.109	345.748	829.817	76.9814
838.247	197.799	847.325	346.711	830.033	77.0053
838.463	198.006	847.542	348.241	830.249	77.0249
838.679	197.835	847.758	349.454	830.465	76.4274
838.895	198.238	847.974	350.714	830.681	76.9583
839.111	197.503	848.19	351.827	830.898	76.9907
839.327	197.858	848.406	353.565	831.114	77.3583
839.544	198.337	848.622	355.508	831.33	77.2369
839.76	198.804	848.838	357.386	831.546	76.818
839.976	199.076	849.055	359.247	831.762	76.6655
840.192	199.469	849.271	361.24	831.978	76.4543
840.408	199.629	849.487	362.108	832.194	76.3156
840.625	199.197	849.703	363.57	832.41	76.2777
840.841	199.366	849.919	365.349	832.627	76.1009
841.057	199.813	850.135	367.431	832.843	75.883
841.273	199.506	850.352	369.71	833.059	75.7452
841.489	199.926	850.568	371.685	833.275	75.6487
841.705	200.307	850.784	373.75	833.491	75.5868
841.921	200.061	851	375.951	833.707	75.2285
842.138	200.015	851.216	378.084	833.924	74.9548
842.354	200.427	851.432	379.756	834.14	74.5142
842.57	200.909	851.649	381.806	834.356	74.1077
842.786	201.264	851.865	383.689	834.572	74.231
843.002	201.799	852.081	385.314	834.788	73.8452
843.218	202.369	852.297	387.139	835.004	73.6956
843.434	202.923	852.513	388.773	835.221	73.4192
843.651	203.286	852.729	391.48	835.437	73.3443
843.867	202.688	852.945	393.327	835.653	73.0281
844.083	203.453	853.162	395.672	835.869	72.8768
844.299	204.29	853.378	397.653	836.085	73.3269
844.515	205.172	853.594	399.272	836.301	73.0713
844.731	205.545	853.81	400.783	836.518	73.1794
844.948	206.361	854.026	402.679	836.734	73.0752
845.164	207.305	854.242	404.368	836.95	73.0041
845.38	208.133	854.458	406.178	837.166	72.7235
845.596	208.62	854.675	408.413	837.382	73.414
845.812	209.288	854.891	409.356	837.598	73.5135
846.028	210.679	855.107	410.717	837.814	73.2512
846.245	211.626	855.323	412.476	838.031	72.9224
846.461	212.301	855.539	414.406	838.247	72.5415
846.677	213.061	855.755	415.481	838.463	72.498
846.893	213.99	855.972	416.432	838.679	72.8821
847.109	214.775	856.188	417.9	838.895	73.088
847.325	215.333	856.404	418.072	839.111	73.0006
847.542	216.206	856.62	419.853	839.327	73.1532
847.758	217.228	856.836	421.313	839.544	73.0363
847.974	218.209	857.052	422.38	839.76	73.0778
848.19	218.47	857.269	423.828	839.976	72.9317
848.406	219.46	857.485	425.235	840.192	72.9429
848.622	220.63	857.701	426.404	840.408	73.096
848.838	221.448	857.917	427.286	840.625	72.6537
849.055	222.198	858.133	428.006	840.841	72.5654
849.271	223.108	858.349	429.227	841.057	73.0889
849.487	223.887	858.566	429.86	841.273	73.4776
849.703	225.001	858.782	432.285	841.489	73.666
849.919	225.53	858.998	433.821	841.705	73.7766
850.135	226.568	859.214	434.299	841.921	73.9205
850.352	227.527	859.43	435.016	842.138	73.8321
850.568	228.466	859.646	435.44	842.354	74.1533
850.784	229.361	859.862	436.031	842.57	74.2358
851	230.316	860.079	436.56	842.786	74.4591
851.216	231.137	860.295	436.927	843.002	74.4855
851.432	232.132	860.511	436.998	843.218	74.496
851.649	233.29	860.727	437.248	843.434	74.6229
851.865	234.135	860.943	437.206	843.651	74.8313
852.081	235.146	861.159	436.869	843.867	75.2916
852.297	236.178	861.375	436.81	844.083	75.8447
852.513	237.165	861.592	437.113	844.299	76.1069
852.729	238.673	861.808	436.841	844.515	76.2084
852.945	240.054	862.024	437.014	844.731	76.4053
853.162	241.318	862.24	437.211	844.948	77.2355
853.378	242.279	862.456	436.9	845.164	77.4439
853.594	243.062	862.673	436.421	845.38	77.8376
853.81	244.196	862.889	435.869	845.596	77.9125
854.026	244.993	863.105	435.816	845.812	78.0998
854.242	245.839	863.321	435.13	846.028	78.4789
854.458	246.832	863.537	434.407	846.245	78.7569
854.675	247.473	863.753	433.931	846.461	78.6499
854.891	248.107	863.969	432.824	846.677	78.819
855.107	248.936	864.186	431.952	846.893	79.2772
855.323	249.559	864.402	430.404	847.109	79.6038
855.539	250.289	864.618	429.314	847.325	79.6757
855.755	251.118	864.834	427.867	847.542	79.8892
855.972	251.813	865.05	425.671	847.758	80.2176
856.188	252.389	865.266	424.354	847.974	80.166
856.404	252.957	865.482	423.019	848.19	80.3576
856.62	253.525	865.699	421.339	848.406	80.771
856.836	254.138	865.915	419.585	848.622	81.0286
857.052	254.514	866.131	417.696	848.838	81.4764
857.269	254.976	866.347	415.872	849.055	81.8015
857.485	255.613	866.563	414.533	849.271	81.9025
857.701	256.095	866.779	413.19	849.487	82.536
857.917	256.113	866.996	410.444	849.703	82.8798
858.133	256.313	867.212	408.786	849.919	83.1413
858.349	256.797	867.428	407.268	850.135	83.4854
858.566	256.822	867.644	405.096	850.352	83.9425
858.782	257.11	867.86	403.419	850.568	84.1344
858.998	257.392	868.076	401.687	850.784	84.6489
859.214	257.349	868.293	398.967	851	84.5095
859.43	257.389	868.509	396.557	851.216	84.8681
859.646	257.555	868.725	394.738	851.432	85.1979
859.862	257.536	868.941	392.142	851.649	85.388
860.079	257.68	869.157	389.687	851.865	85.4873
860.295	257.698	869.373	387.207	852.081	85.9874
860.511	257.558	869.59	384.168	852.297	86.5957
860.727	257.424	869.806	381.946	852.513	86.6362
860.943	257.386	870.022	380.17	852.729	87.3134
861.159	257.203	870.238	377.446	852.945	87.5138
861.375	257.083	870.454	375.244	853.162	88.0486
861.592	256.973	870.67	372.439	853.378	88.5464
861.808	256.807	870.886	370.03	853.594	89.024
862.024	256.363	871.103	366.292	853.81	89.0659
862.24	256.079	871.319	363.417	854.026	89.5648
862.456	255.63	871.535	361.14	854.242	90.3317
862.673	254.843	871.751	358.821	854.458	90.7229
862.889	254.228	871.967	355.13	854.675	91.2231
863.105	253.761	872.183	351.777	854.891	91.5362
863.321	253.47	872.399	348.857	855.107	91.9663
863.537	253.022	872.616	346.35	855.323	92.3032
863.753	252.741	872.832	344.078	855.539	92.5615
863.969	251.787	873.048	340.543	855.755	92.6809
864.186	251.135	873.264	338.214	855.972	93.2189
864.402	250.345	873.48	334.225	856.188	93.3827
864.618	249.724	873.697	332.03	856.404	93.7293
864.834	248.911	873.913	329.724	856.62	93.9144
865.05	248.254	874.129	327.223	856.836	94.3666
865.266	247.447	874.345	324.649	857.052	94.8868
865.482	246.521	874.561	321.541	857.269	95.322
865.699	246.826	874.777	319.588	857.485	95.3929
865.915	245.878	874.993	316.85	857.701	95.5283
866.131	244.815	875.21	313.988	857.917	96.0432
866.347	243.702	875.426	311.118	858.133	96.1164
866.563	242.434	875.642	308.938	858.349	96.3738
866.779	241.307	875.858	306.341	858.566	96.5478
866.996	240.339	876.074	302.962	858.782	96.709
867.212	239.103	876.29	299.839	858.998	97.0226
867.428	237.737	876.506	297.137	859.214	97.3098
867.644	236.094	876.723	294.619	859.43	97.1194
867.86	234.931	876.939	291.577	859.646	97.1254
868.076	233.523	877.155	288.176	859.862	97.3817
868.293	232.381	877.371	284.925	860.079	97.5102
868.509	230.922	877.587	282.315	860.295	97.7846
868.725	229.87	877.803	279.344	860.511	97.7869
868.941	228.625	878.02	276.281	860.727	97.8892
869.157	227.349	878.236	273.26	860.943	98.595
869.373	225.911	878.452	271.388	861.159	98.5808
869.59	224.283	878.668	268.515	861.375	98.742
869.806	222.882	878.884	265.34	861.592	98.4398
870.022	221.591	879.1	262.681	861.808	98.5839
870.238	219.927	879.317	260.729	862.024	98.5263
870.454	218.161	879.533	257.934	862.24	98.2792
870.67	216.677	879.749	255.432	862.456	98.1889
870.886	215.023	879.965	252.799	862.673	98.4585
871.103	213.631	880.181	248.841	862.889	98.4338
871.319	211.784	880.397	246.28	863.105	99.0305
871.535	210.444	880.614	243.719	863.321	99.1012
871.751	209.262	880.83	240.902	863.537	99.0775
871.967	208.083	881.046	239.193	863.753	98.9464
872.183	206.455	881.262	236.765	863.969	98.8637
872.399	205.47	881.478	233.457	864.186	98.8333
872.616	203.225	881.694	230.717	864.402	98.8906
872.832	201.523	881.91	228.158	864.618	99.0093
873.048	199.972	882.127	225.704	864.834	98.5896
873.264	198.193	882.343	223.012	865.05	98.677
873.48	196.758	882.559	220.266	865.266	98.6165
873.697	195.432	882.775	217.734	865.482	98.813
873.913	193.96	882.991	215	865.699	98.5301
874.129	192.283	883.207	212.467	865.915	98.1583
874.345	190.732	883.424	209.311	866.131	97.9613
874.561	188.996	883.64	206.923	866.347	97.8559
874.777	187.214	883.856	204.613	866.563	96.8663
874.993	185.793	884.072	202.954	866.779	96.8125
875.21	184.257	884.288	200.619	866.996	96.4236
875.426	182.452	884.504	198.118	867.212	96.3605
875.642	180.715	884.721	195.704	867.428	96.2231
875.858	178.866	884.937	193.725	867.644	95.7548
876.074	177.186	885.153	189.864	867.86	95.9073
876.29	175.455	885.369	187.674	868.076	95.8858
876.506	173.687	885.585	186.056	868.293	95.7886
876.723	171.962	885.801	184.361	868.509	95.3436
876.939	170.224	886.018	182	868.725	95.1333
877.155	168.414	886.234	180.151	868.941	94.8226
877.371	167.134	886.45	178.703	869.157	94.7035
877.587	164.865	886.666	176.634	869.373	94.4844
877.803	163.243	886.882	174.914	869.59	94.214
878.02	161.432	887.098	172.262	869.806	93.7405
878.236	159.648	887.314	170.625	870.022	93.6907
878.452	158.111	887.53	168.564	870.238	93.2756
878.668	156.364	887.747	166.783	870.454	92.8343
878.884	154.585	887.963	164.741	870.67	92.6015
879.1	153.072	888.179	163.456	870.886	92.5619
879.317	151.67	888.395	161.97	871.103	91.8139
879.533	149.986	888.611	160.067	871.319	91.6616
879.749	148.363	888.827	159.338	871.535	91.4485
879.965	146.843	889.044	157.492	871.751	91.6579
880.181	145.172	889.26	156.438	871.967	91.1608
880.397	142.764	889.476	154.836	872.183	90.8937
880.614	141.225	889.692	153.701	872.399	90.6412
880.83	139.553	889.908	152.78	872.616	90.1558
881.046	137.946	890.124	151.703	872.832	89.5614
881.262	136.406	890.341	150.621	873.048	89.353
881.478	134.884	890.557	149.651	873.264	88.9212
881.694	133.873	890.773	149.112	873.48	88.176
881.91	132.477	890.989	147.797	873.697	87.7053
882.127	131.193	891.205	146.875	873.913	87.7893
882.343	129.605	891.421	146.553	874.129	87.1907
882.559	129.043	891.638	146.031	874.345	86.7744
882.775	127.491	891.854	145.243	874.561	86.2616
882.991	126.107	892.07	144.169	874.777	85.6296
883.207	124.672	892.286	143.312	874.993	85.5886
883.424	122.779	892.502	142.433	875.21	85.2712
883.64	121.456	892.718	142.1	875.426	85.0233
883.856	120.028	892.934	141.622	875.642	84.6597
884.072	119.333	893.151	141.226	875.858	84.2465
884.288	118.091	893.367	140.375	876.074	83.3349
884.504	116.735	893.583	139.682	876.29	83.0985
884.721	116.128	893.799	138.129	876.506	82.3755
884.937	114.948	894.015	137.394	876.723	81.8129
885.153	113.972	894.231	136.624	876.939	81.5808
885.369	113.402	894.448	136.004	877.155	81.4793
885.585	112.527	894.664	135.369	877.371	81.3544
885.801	111.225	894.88	135.062	877.587	81.0202
886.018	110.03	895.096	134.496	877.803	80.7426
886.234	109.111	895.312	134.169	878.02	80.1216
886.45	107.958	895.528	133.876	878.236	80.0239
[truncated: 200 more rows]

[truncated: 16 more sheets: fig. 4g, fig. 4h, fig. 5a, fig. 5b, fig. 5d, fig. 5e, fig. 5f, fig. 5g, fig. 5h, fig. 5i, fig. 6a, fig. 6b, fig. 6c, fig. 6d, fig. 6e, fig. 6f]
